# Supplementary material for: Novel Plasma Proteins in Nepalese School-aged Children are Associated with a Small Head Size at Birth
Source: Sci Rep. 2018 Apr 23;8:6390. doi: 10.1038/s41598-018-24640-4 (PMC5913316; doi:10.1038/s41598-018-24640-4)
Supplement: Supplementary file 2 — Online supplementary Table 3 (Dataset 1) [file 41598_2018_24640_MOESM2_ESM.xlsx]

## Sheet: Variable explanation
Supplementary Table S3. Birth assessment, child and household characteristics and plasma proteomics data
Variable	Description
ID	Subject identifier
zwei	Weight-for-age z-score at birth
zlen	Lengh-for-age z-score at birth
zwfl	Weight-for-length z-score at birth
zhc	Head circumference-for-age z-score at birth
Age	Child age, month
SEX	Child sex
Height	Child height, cm
BMI	Child BMI, kg/m2
School	Ever sent to school (1=yes, 0=no)
Ethnicity	Child ethnicity (1=pahadi, 2=madheshi)
Gestational age	Gestational age, weeks
Age_mom	Maternal age, years
Parity	Maternal parity
Wealth	Household wealth index
Caste	Household caste (1=Brahmin or Chhetri, 2=Vaiysha, 3=Shudra, Muslim or Buddhist)
Mass_Spec_ID	iTRAQ Mass spectrometry experiment identifier
Proteomics data
GI_Accession number (GenInfo Identifier) for 25 proteins presented in the manuscript
Each value represents relative abundance of protein within each mass spectrometry experiment
NA indicates a value not detected by mass spectrometry

## Sheet: Covariates
ID	zlen	zwei	zwfl	zhc	Age	SEX	Height	BMI	Ethnicity	Gestational age	Age_mom	Parity	School	Wealth	Caste	Mass_Spec_ID
1	-1.3	-2.23	-2.37	-2.94	78.46	Girl	113.1	15.0098	1	38	21	1	1	0.549799	1	1
2	-0.72	-1.02	-0.88	-0.84	75.89	Boy	112.4	14.8016	2	37	21	1	1	0.268752	3	1
3	-1.26	-1.82	-1.31	-1.92	85.72	Girl	119.9	12.0339	1	43	25	2	1	-1.43584	2	1
4	-0.49	-1.73	-2.47	-0.4	74.51	Girl	113.5	13.1188	2	42	22	0	1	0.486287	4	1
5	-2.3	-1.72	-0.03	-0.44	83.22	Boy	113	14.175	2	36	25	3	0	-0.723365	5	1
6	-1.19	-0.41	0.75	-0.84	84.01	Boy	110.5	15.9702	1	38	31	3	1	1.77104	4	1
7	-0.29	-0.11	0.34	0.69	82.23	Girl	112.6	15.9322	1	38	21	2	1	0.641291	6	1
8	0.73	0.43	-0.07	-1.08	83.58	Girl	100.6	16.205	1	41	17	0	0	0.118134	3	2
9	-2	-1.95	-0.63	-1.07	85.09	Boy	110	14.3802	2	38	15	1	0	-2.7308	3	2
10	-2.44	-1.78	NA	-1.42	83.35	Girl	110.4	16.3273	2	38	15	0	0	0.150393	3	2
11	-0.01	-0.25	-0.46	0.19	86.37	Girl	115.6	13.2452	2	36	22	3	1	0.087262	3	2
12	-0.14	-0.06	0.01	0.58	79.61	Boy	110.7	13.8725	2	40	20	2	0	0.815289	5	2
13	0.01	-0.28	-0.33	-0.6	82.89	Boy	106	13.7949	1	30	30	3	0	1.6628	3	2
14	-0.51	-0.79	-0.47	-1.08	84.17	Girl	110.1	14.4365	1	39	21	1	1	-0.88145	3	2
15	0.03	-1.58	-2.56	-1.16	75.96	Girl	115.7	13.8199	2	39	21	0	1	-0.818962	3	3
16	-2.84	-2.67	NA	-1.23	80.46	Boy	150.8	7.21176	2	32	28	2	0	2.14386	3	3
17	-1.19	-1.55	-1.21	-1.16	86.01	Boy	114	14.1582	2	34	16	0	1	0.921567	3	3
18	-2.04	-2.52	-1.87	-2.03	75.27	Boy	102.8	13.1531	2	38	20	0	0	3.08157	4	3
19	-1.53	-1.42	-0.25	-0.91	83.81	Girl	115.4	13.8919	2	38	15	0	1	1.02374	3	3
20	0.48	-0.31	-1.02	-0.76	76.12	Boy	112.5	12.484	2	40	29	4	1	0.861402	3	3
21	-1.1	-1.72	-1.41	-0.76	86.08	Boy	106.6	13.2881	2	38	18	0	1	-0.655259	3	3
22	-1.08	-0.83	-0.1	0.11	83.71	Girl	111.7	14.6671	1	39	22	1	1	-1.2888	3	4
23	-0.24	-0.88	-1.26	0.19	84.44	Boy	115.4	14.5677	2	40	22	3	0	-0.535734	3	4
24	-0.92	-1.26	-1.05	-0.66	80.16	Girl	107.2	14.445	2	42	15	0	1	-2.95771	3	4
25	0.15	0.64	0.74	-0.15	78.55	Girl	117.3	14.0996	1	38	25	4	1	-0.71522	3	4
26	-1.08	-1.29	-0.9	-1.33	84.9	Girl	109.6	14.5686	2	38	19	1	1	2.23523	4	4
27	-0.88	-1.4	-1.06	-1.67	84.86	Girl	113.9	12.4102	2	36	25	2	0	-0.70967	3	4
28	-1.1	-0.5	0.72	-1.16	82.23	Girl	101.2	13.67	2	40	30	5	0	0.934694	3	4
29	-0.99	-1.72	-1.48	-1.59	87.2	Girl	113.5	13.2741	2	42	26	6	1	0.477941	4	5
30	-1.31	-2.39	-2.31	-1.5	85.88	Girl	110.7	16.3205	2	45	23	5	0	3.03597	3	5
31	-1.51	-1.79	-1.25	-1.5	83.55	Girl	107.1	13.6874	2	42	22	1	1	2.12217	4	5
32	-1.69	-2.35	-2.17	-1.5	87.29	Girl	109.2	12.4113	2	35	18	2	1	0.56102	3	5
33	-1.47	-0.81	0.65	-0.28	82.1	Boy	109.5	13.3442	2	40	20	2	1	-0.837437	3	5
34	-2.01	-1.4	0.43	-1.33	83.65	Girl	113.3	13.7884	2	39	27	5	0	0.894871	3	5
35	-1.68	-2.71	-2.52	-1.78	86.41	Boy	111.6	13.6496	2	41	31	2	1	1.52647	4	5
36	0.03	-0.74	-1.07	-1.08	87.23	Girl	118.3	15.9344	1	36	29	4	1	-0.0502341	3	6
37	-0.22	-1.14	-1.74	-1.42	78.59	Girl	115.4	13.216	1	40	16	0	1	-2.01918	2	6
38	-0.29	0.37	1.08	-0.4	81.97	Girl	114.8	13.9616	2	39	19	1	1	1.65522	3	6
39	-0.67	-0.47	0	-1.08	85.75	Boy	113.5	13.4293	1	38	18	1	1	-3.7825	1	6
40	-4.57	-3.17	NA	-3.45	84.9	Boy	112.3	15.2245	1	36	18	0	1	0.347485	3	6
41	-1.3	-1.23	-0.48	-1.16	84.83	Boy	114.3	13.8543	1	39	24	1	1	-2.28706	1	6
42	-1.09	-1.89	-1.97	-0.68	85.45	Boy	112.7	14.0143	2	37	24	1	0	1.18942	3	6
43	0.04	-1.13	-2.07	-1.84	85.65	Girl	107.2	14.097	2	39	24	4	0	1.30888	3	7
44	-1.13	-1.16	-0.61	-0.99	83.71	Girl	111.9	13.3369	2	42	16	0	1	2.47831	3	7
45	0.06	0.13	-0.01	-0.06	83.38	Girl	109	16.0761	1	39	18	0	1	0.168404	3	7
46	-0.92	-1.49	-1.47	-0.49	87.59	Girl	103.1	16.6516	2	37	21	2	0	1.09549	5	7
47	-1.26	-0.89	0.29	0.1	86.83	Girl	108.8	14.1078	2	39	25	2	1	1.76039	4	7
48	-1.24	-1.88	-1.76	-2.01	85.32	Girl	112.5	15.7235	2	39	25	2	0	0.85478	3	7
49	-1.35	-1.05	-0.1	-1.32	84.17	Boy	113.6	17.2802	2	38	35	8	1	2.61607	3	7
50	0.4	-0.49	-1.13	-0.83	76.65	Girl	118.2	13.0268	2	41	19	1	1	-0.691984	3	8
51	-1.21	-2.16	-2.02	-1.76	78.95	Girl	103.2	14.1781	2	40	27	3	0	1.24542	3	8
52	0.38	-0.9	-1.93	-0.6	77.21	Boy	109.1	15.0385	2	42	15	0	0	-0.458199	3	8
53	-1.77	-1.41	-0.2	0.11	79.9	Boy	110.6	13.1618	2	42	16	1	1	1.10048	3	8
54	0.01	-0.57	-0.83	-0.52	83.52	Boy	109.4	14.2877	1	42	21	0	1	-0.260992	3	8
55	-1	-0.59	0.44	-1.94	82.27	Boy	106.4	15.3697	1	38	27	3	1	1.17904	3	8
56	-1.08	-0.79	-0.05	-1.25	87.62	Girl	113.4	14.9305	1	38	24	2	1	0.508012	1	8
57	-1.14	-1.49	-1.16	-1.24	86.74	Boy	117.2	13.9052	1	39	30	8	0	-0.169433	3	9
58	-0.52	-0.62	-0.21	-0.21	77.86	Boy	101.7	16.3397	1	38	19	1	0	-2.00597	3	9
59	-2.3	-1.95	-0.44	-1.08	79.44	Boy	103.2	12.3002	2	35	25	5	0	3.03597	4	9
60	-5.69	-5.06	NA	NA	86.34	Girl	108.5	14.3558	2	29	31	7	0	1.89131	3	9
61	-1.83	-2.38	-1.89	-1.87	80.3	Boy	105.7	13.8734	2	43	27	4	0	2.9825	3	9
62	-0.88	-0.92	-0.23	-0.57	80.79	Girl	110.8	11.811	2	38	28	7	0	3.03597	3	9
63	-0.2	-1.17	-1.62	-1.7	86.97	Boy	109.3	14.8161	1	39	38	10	1	-1.95058	3	9
64	-1.79	-1.36	0.12	-0.99	82.17	Boy	107.5	14.7972	2	46	25	1	0	1.38756	3	10
65	-1.74	-2.38	-1.7	-1.08	81.84	Girl	103.8	14.1075	2	39	23	1	0	0.78963	3	10
66	-1.83	-0.81	0.88	-0.84	81.18	Boy	110.8	14.3362	2	35	28	4	0	2.03689	3	10
67	-0.68	-2.11	-2.74	-0.84	87.16	Boy	116.2	13.9975	1	39	32	4	1	-3.13603	2	10
68	-0.52	-0.56	-0.12	-1.7	82.46	Boy	116.5	15.5464	1	40	17	0	1	-0.775572	3	72
69	-1.9	-2.7	-2.08	-3.27	76.91	Girl	106.4	12.8964	2	38	14	0	0	1.46512	3	10
70	-1.72	-0.14	1.79	-0.82	82.1	Girl	112.2	14.6956	1	37	30	5	1	0.0646625	3	10
71	-0.83	-1.28	-0.91	-1.84	75.86	Girl	105.6	14.9758	1	38	24	2	0	1.38145	4	11
72	-0.38	-0.89	-1.09	-0.91	85.85	Girl	111.2	13.2628	1	40	35	7	0	1.645	3	11
73	-0.78	-1.6	-1.55	-1.42	87.33	Girl	111.6	14.2117	1	38	26	1	1	0.962236	3	11
74	-3.28	-1.8	NA	-3.02	84.04	Girl	104.5	14.4685	1	37	34	5	1	2.00367	3	11
75	0.1	-0.68	-1.34	-0.99	89.2	Girl	114.5	13.4246	1	41	33	7	0	1.99826	3	11
76	-0.63	0.13	1.13	0.19	76.42	Boy	106.8	15.6932	1	39	23	0	1	-0.0828332	3	11
77	-0.3	0.14	0.53	-1	79.87	Boy	112.3	13.48	1	37	23	2	1	-0.676715	4	11
78	0.17	-1.44	-2.88	-0.48	87.62	Girl	114.2	15.1055	1	39	22	1	1	-4.895	2	12
79	0.22	0.89	1.26	-0.68	83.25	Boy	116.1	14.9119	2	39	23	2	1	-0.826542	3	12
80	0.54	-0.72	-1.82	-0.44	76.75	Boy	106.7	14.2294	2	38	21	2	0	1.67223	4	12
81	-0.62	-3.05	-4.41	-2.77	87.62	Girl	113.5	14.6714	2	42	30	6	1	0.375874	3	12
82	-3.33	-3.65	NA	-3.02	76.02	Girl	101.2	13.0841	2	44	19	0	0	0.815999	4	12
83	-0.1	-0.28	-0.19	-0.84	81.51	Boy	109.6	14.9016	2	40	27	4	1	0.0512529	3	12
84	-0.89	-1.17	-0.69	-1.54	79.18	Boy	111.4	16.1161	2	34	27	4	0	1.23502	5	12
85	-0.68	-0.61	0	0.58	81.45	Boy	111	15.502	1	40	21	2	1	-2.50508	2	13
86	-1.03	0.01	1.23	-1.08	79.54	Boy	103	13.8562	2	41	21	1	1	-1.7062	3	13
87	-3.46	-2.07	NA	-2.42	82.04	Boy	104.5	13.8275	2	37	18	0	0	-1.52877	3	13
88	0.55	-0.72	-2.08	-1.63	87.85	Boy	119.4	14.6601	1	44	20	2	1	-0.815004	3	13
89	-2.51	-2.87	-1.87	-3.45	85.55	Boy	109.5	14.1782	2	39	41	9	1	0.291849	3	13
90	-2.17	-1.59	0.33	-1.92	77.4	Girl	110.6	11.7721	2	41	22	2	1	-0.157955	3	13
91	-4.75	-5.35	NA	-4.37	89.66	Girl	105.3	13.8888	1	36	31	5	1	0.385563	3	13
92	-2.04	-1.38	0.21	-1.55	78.59	Boy	100.2	15.4382	2	36	23	3	1	1.18273	3	14
93	-1.4	-1.54	-0.93	-1.08	83.98	Girl	116.6	14.1958	1	38	23	2	1	-0.967907	2	14
94	-1.67	-1.33	-0.21	-2.86	83.45	Girl	114.6	15.3048	1	36	18	0	1	-0.271105	3	14
95	-1.58	-2.27	-1.72	-1.59	84.44	Girl	107.1	13.2515	2	45	25	3	1	0.88652	4	14
96	-1.25	-0.7	0.35	0.43	84.6	Boy	145	22.6397	1	39	29	6	1	-1.60035	3	14
97	-1.6	-3.97	NA	-0.82	88.38	Girl	106.6	11.9681	2	37	16	1	0	-1.18802	3	14
98	-0.51	-0.14	0.34	-1	85.75	Boy	113.5	14.3608	1	41	36	2	1	-1.85516	2	14
99	-0.9	-1.49	-1.56	-0.29	88.84	Boy	107.6	16.8426	1	40	25	2	1	-1.76693	3	15
100	-1.74	-1.78	-0.6	-1	88.8	Girl	112	14.3495	1	40	20	1	1	-0.657641	1	15
101	0.36	-1.11	-2.63	-1.73	83.12	Boy	120	12.8472	1	41	21	0	1	-1.7225	1	15
102	0.17	-1.58	-2.9	0.11	81.84	Boy	111.5	13.9959	1	39	25	2	1	-1.09617	2	15
103	-1.77	-2.86	-2.92	-2.58	90.09	Boy	118.9	15.1374	2	38	16	0	1	-1.79129	3	15
104	0.7	-0.41	-1.5	-0.99	90.15	Boy	114.4	14.2122	2	40	36	7	0	0.119594	3	15
105	-0.2	-1.49	-2.21	-1.39	88.9	Boy	108.3	15.8583	1	37	26	7	1	0.147696	4	15
106	-0.35	0.55	1.24	0.58	85.95	Boy	106.7	14.8442	1	42	24	2	1	-0.761526	2	16
107	-0.26	-0.46	-0.28	-1.15	83.22	Boy	113.6	15.9629	1	38	17	0	1	-0.326211	3	16
108	-2.21	-2.56	-1.72	-1.33	88.8	Girl	112.9	14.0432	1	41	20	1	0	-2.83872	1	16
109	0.42	-0.18	-0.9	-0.57	87.49	Girl	117.5	14.3413	1	40	18	1	1	-1.14566	4	16
110	0.42	-0.97	-2.28	-1.08	79.31	Girl	110.1	13.7766	1	41	23	1	1	-0.906668	3	16
111	-2.42	-2.93	-1.9	-3.67	90.94	Boy	107.5	13.6723	2	36	18	1	1	-0.223227	3	16
112	-0.77	-2.27	-3.14	-2.11	79.38	Boy	106.5	14.4592	1	39	21	0	1	-2.24236	1	16
113	-1.09	-1.16	-0.64	-1.24	86.18	Boy	115.4	13.8919	2	33	18	1	1	-1.67504	3	17
114	-0.04	-0.21	-0.15	-1.39	91.47	Boy	120.5	15.289	1	38	35	6	1	-4.86587	3	17
115	-0.63	-2.15	-2.89	-0.28	81.94	Boy	106.2	14.0977	1	44	17	0	1	0.978032	1	17
116	-0.26	-0.02	0.44	-1.15	80.79	Boy	107.8	15.4034	1	39	33	5	1	-1.88772	1	17
117	-1	-0.79	0.1	-0.52	88.94	Boy	110.5	13.5951	2	42	19	1	1	1.79946	4	17
118	-1.52	-2.32	-1.97	-1.47	87.89	Boy	108.5	15.1203	2	35	21	3	0	1.3309	5	17
119	0.62	-0.66	-1.69	-0.66	89.03	Girl	117.7	13.2099	2	41	27	3	0	-0.26793	3	17
120	-3.73	-3.26	NA	-3.7	89.36	Girl	116.3	14.2691	2	34	26	1	0	1.74599	4	18
121	-0.03	-0.76	-1.03	-1.59	83.88	Girl	114.4	14.1358	2	34	33	4	1	2.34571	3	18
122	-1.19	-1.59	-1.3	-1.16	86.9	Girl	110.2	14.328	2	39	15	2	1	-1.24581	3	18
123	0.34	1.21	1.4	2.17	90.55	Boy	121.7	14.3138	1	40	35	9	1	-2.02945	1	18
124	-0.03	-0.56	-0.7	-0.24	88.25	Girl	115.2	14.769	2	41	23	3	1	-0.449321	3	18
125	-0.19	0.1	0.34	-0.13	85.59	Boy	114.4	13.5245	2	41	28	2	1	0.826901	3	18
126	0.03	-0.69	-0.98	-1.33	79.74	Girl	113.5	13.4293	1	42	16	0	1	1.26381	1	18
127	-1.93	-1.5	-0.14	-0.13	87.23	Boy	106.1	14.2131	1	39	29	5	0	1.64735	3	19
128	0.1	-0.25	-0.61	-0.4	88.9	Girl	116.6	13.9016	1	38	23	3	1	-1.73409	3	19
129	-1.14	-1.59	-1.35	-1.32	82.43	Boy	107.5	14.7972	1	39	18	0	0	0.211486	3	19
130	-1.19	-1.75	-1.59	-1.59	90.58	Girl	108.4	13.276	2	39	22	2	1	-4.91266	3	19
131	0.27	-2.39	-4.49	-0.76	90.38	Boy	118	14.2919	1	41	23	1	1	-6.65213	2	19
132	-0.73	-1.93	-2.3	-1.7	90.15	Boy	112.5	12.879	2	36	26	4	1	-0.816952	5	19
133	-1.13	-1.68	-1.55	-1.33	87.92	Girl	110.6	13.5706	2	38	30	4	0	-0.214933	5	19
134	-0.41	0.01	0.69	-0.91	87.1	Boy	120.6	15.7449	1	40	20	2	1	-2.54795	1	20
135	0.23	-1.99	-3.96	-0.21	91.07	Boy	119.4	14.1691	2	39	33	8	1	0.087695	5	20
136	-0.31	0.13	0.74	0.66	88.57	Boy	112.1	13.8464	2	38	20	1	0	-1.75861	3	20
137	-0.49	-2.23	-3.41	-2.6	85.75	Girl	118.5	14.3139	1	35	16	0	1	-0.531565	1	20
138	-2.09	-2.69	-2.12	-1.55	93.31	Boy	116.8	12.8278	2	38	24	3	1	0.328309	3	20
139	1.17	-0.1	-1.6	0.5	92.02	Boy	116	13.3026	2	39	18	1	1	1.25322	3	20
140	-2.28	-1.94	NA	-0.57	90.84	Girl	114.5	13.5772	1	36	18	1	1	0.570508	3	20
141	-1.46	-2.36	-2.39	-2.26	92.09	Girl	118.7	13.485	2	38	14	0	1	-1.82392	3	21
142	1.49	-1.11	-3.88	0.34	82.53	Boy	119.5	14.7757	1	42	20	0	1	-1.00036	3	21
143	-2	-2.62	-1.9	-2.41	83.25	Boy	107.6	15.7198	2	40	18	1	1	1.70674	3	21
144	-2.23	-2.14	-0.55	-1.16	80.69	Girl	106.5	14.371	2	39	15	1	0	0.357103	4	21
145	-2.21	-2.22	-1.06	-3.02	90.32	Girl	112.4	13.2186	2	36	29	3	0	-2.29393	5	21
146	-0.98	-1.35	-1.11	-2.34	84.01	Boy	108.6	12.6336	2	36	25	4	1	-0.867924	3	21
147	-0.08	-0.67	-0.81	-1.08	79.97	Girl	110.3	12.9047	2	40	24	4	0	0.544245	3	21
148	-1.95	-1.71	-0.27	-2.33	86.57	Boy	110.4	12.7993	2	43	32	7	0	0.838604	3	22
149	-1.19	-1.41	-0.95	-1.47	88.11	Boy	110.4	14.1941	1	39	18	1	1	-2.72349	2	22
150	-3.9	-3.22	NA	-2.49	87.85	Boy	111.7	12.8237	1	47	16	0	0	1.34808	1	22
151	-0.06	-0.09	-0.15	-1.67	81.31	Girl	103.5	13.6293	1	38	18	1	1	-0.421929	3	22
152	0.43	-0.39	-1.09	-0.36	87.29	Boy	120.4	13.9347	1	40	22	1	0	-1.97354	1	22
153	-1.53	-1.07	0.33	-1.59	87.1	Girl	110.1	13.9416	1	41	17	0	1	-0.0197079	3	22
154	-0.08	-1.93	-3.08	-0.83	91.43	Girl	113.2	13.9688	2	30	27	3	0	-0.797245	3	22
155	-2.09	-2.3	-1.37	-1.71	85.26	Boy	117.1	13.1997	2	41	18	0	1	1.53016	4	23
156	0.76	0.46	-0.32	-0.13	87.06	Boy	114.1	13.8261	1	37	24	0	1	0.431801	3	23
157	-0.76	-0.79	-0.44	-0.82	87.29	Girl	116.1	13.7248	2	40	25	5	1	-0.0871398	3	23
158	-1.03	-0.58	0.25	-0.66	90.91	Girl	114.3	12.7827	2	40	21	1	0	2.32963	4	23
159	-0.68	-1.25	-1.11	-0.05	92.29	Boy	112.7	15.1953	2	40	23	1	1	1.08152	3	23
160	-1	-1.91	-1.9	-1.47	91.93	Boy	115.3	13.3142	2	42	18	0	0	2.08602	3	23
161	-1.4	-1.63	-1.06	-0.52	94.46	Boy	119.4	15.2213	2	40	18	1	1	0.848087	3	23
162	-0.97	-1.7	-1.79	-1.42	91.99	Girl	114.2	14.032	2	39	20	1	0	1.39476	3	24
163	-2.04	-1.77	-0.48	-1.63	87.69	Boy	106.5	12.6959	2	34	22	2	1	3.13504	4	24
164	-0.33	-0.86	-1.1	-0.82	91.63	Girl	116.1	13.8732	2	39	25	3	0	1.10367	3	24
165	-1.88	-1.8	-0.74	-0.84	88.71	Boy	101.5	16.5012	2	36	32	5	0	-0.0697567	5	24
166	-1.13	-1.98	-2.15	-0.85	90.58	Boy	112.3	13.2421	2	46	17	1	1	0.98216	3	24
167	-0.72	-2.09	-2.52	-2.51	91.53	Girl	118.7	12.2075	2	42	24	4	0	-0.342557	4	24
168	-0.78	-1.66	-1.65	-0.74	84.34	Girl	108.6	11.9553	2	37	25	2	0	0.89689	3	24
169	-2.67	-3.66	-3.35	-3.61	92.19	Boy	123.5	12.7194	2	38	25	3	1	-0.731466	3	25
170	-1.13	-1.39	-1.05	-0.92	83.52	Boy	115.5	14.0177	1	39	17	0	1	-1.25295	1	25
171	-1.35	-1.77	-1.41	-0.99	92.98	Girl	119.3	12.9282	2	39	23	4	1	-1.03557	3	25
172	0.8	-0.02	-1.12	1.12	88.54	Girl	115.5	14.8423	1	41	20	0	1	-1.23097	3	25
173	-1.31	-1.5	-0.72	-0.28	90.09	Boy	121.2	15.9298	1	43	19	1	1	0.727641	2	25
174	-0.2	-0.47	-0.38	-0.21	91.37	Boy	115.5	12.5185	1	42	19	2	1	2.34571	3	25
175	-1.88	-1.64	-0.47	-0.4	86.97	Girl	112.5	14.1432	1	39	35	10	1	0.987316	3	25
176	-1.88	-2.23	-1.54	-1.39	93.67	Boy	113	11.5123	1	37	20	2	1	-3.92259	1	26
177	-1.62	-1.1	0.12	-1.67	86.54	Girl	103.2	14.3659	1	36	16	0	1	-0.984703	3	26
178	-0.68	-1.19	-1	-1.15	92.35	Boy	109.1	14.5344	1	36	29	2	0	-0.149784	2	26
179	0.58	0.47	-0.04	0.87	91.43	Girl	114.7	14.1379	2	40	21	1	1	-4.71973	3	26
180	-3.21	-3.87	NA	-1.94	90.45	Boy	113.4	12.6754	2	40	16	0	1	0.0719435	3	26
181	-2.23	-2.69	-1.58	-2.68	92.85	Girl	115.1	13.6624	2	42	24	1	1	1.37666	3	26
182	-1.62	-2.44	-2.31	-1.79	90.51	Boy	119	12.9228	1	33	21	3	1	-2.05607	1	26
183	-0.77	0.11	1.07	0.03	91.66	Boy	114.8	12.8234	2	41	20	1	1	0.706035	3	27
184	-1.15	-2.17	-2.19	-2.02	94.16	Boy	117.2	14.4148	2	39	25	2	1	1.28252	3	27
185	-0.67	-0.93	-0.79	-0.84	92.42	Boy	111.3	13.9655	2	39	33	5	0	1.66484	3	27
186	-1.25	-2.26	-2.47	-1.63	94.32	Boy	122.5	13.4611	2	38	29	6	0	1.21703	3	27
187	-0.71	-1.12	-1.08	-1.25	92.65	Girl	113.6	12.7858	2	35	17	2	1	0.447426	3	27
188	-1.58	-2.81	-2.76	-0.66	88.71	Girl	107.8	12.9078	1	39	35	9	0	0.460412	5	27
189	-1.37	-1.18	-0.1	-1.62	94.52	Boy	113	14.8798	2	31	24	3	0	0.918571	3	27
190	-0.35	-1.46	-2.19	-0.37	85.98	Boy	109.3	13.6442	2	44	25	0	0	1.45214	3	28
191	-2.21	-1.82	-0.11	-1.78	85.42	Boy	101.5	13.3951	2	39	28	3	0	0.985152	3	28
192	-0.13	-0.2	0.02	-0.15	93.54	Girl	115.4	13.0658	2	41	28	3	0	0.0814053	3	28
193	-3.6	-4.84	NA	-3.36	94.32	Girl	110.1	12.2917	2	36	23	0	0	0.672379	3	28
194	-2.51	-2.89	-1.91	-3.21	92.06	Boy	109	16.0761	2	35	16	1	0	0.90526	3	28
195	-2.07	-2.23	-0.94	-2.68	91.07	Girl	111.2	13.4245	2	39	21	1	0	2.21627	4	28
196	0.1	-0.94	-1.79	-0.06	94.88	Girl	117.1	13.6373	2	30	23	1	1	1.52561	3	28
197	-2.53	-2.11	NA	-1.25	91.79	Girl	111.4	14.021	2	35	19	1	1	-1.30973	4	29
198	-1.56	-0.91	0.39	0.82	93.24	Boy	104.8	12.929	2	33	25	2	1	-2.35464	3	29
199	-1.76	-1.63	-0.69	-0.4	85.22	Girl	111.8	13.1208	2	40	16	0	0	-2.53222	3	29
200	-0.71	-2.18	-3.06	-2.26	82.43	Girl	108.1	12.2373	2	40	20	0	1	1.06228	3	29
201	-1.26	-1.37	-0.56	-1.23	92.35	Boy	116.5	13.7044	2	39	22	1	1	3.13504	4	29
202	-0.17	-0.78	-1.16	-1.5	93.5	Girl	115.9	14.2934	2	34	19	2	1	-6.77284	2	29
203	-0.03	-1.26	-2.25	-0.52	93.31	Boy	116.3	14.7127	2	36	21	1	1	0.409223	3	29
204	0.14	-0.36	-0.57	0.27	91.4	Girl	119.6	13.6324	2	37	22	1	1	-1.55533	3	30
205	-1.4	-1.38	-0.65	-1.16	83.02	Girl	111.1	13.4487	2	39	28	4	0	-0.619582	3	30
206	-0.77	-1.77	-2.19	-0.68	92.71	Boy	116.6	13.9752	2	41	15	0	1	0.947155	3	30
207	0.83	0.55	-0.02	-0.24	83.94	Girl	113	15.2714	2	43	35	7	1	0.696735	3	30
208	-0.92	-1.26	-1.06	-0.57	92.68	Girl	119.8	12.8205	2	41	27	4	0	1.82146	4	30
209	-0.54	-1.17	-1.38	-1.25	89.89	Girl	117	12.857	2	38	18	0	1	0.423708	3	30
210	-2.26	-2.02	-0.61	-2.35	88.25	Girl	113.6	12.4758	2	40	24	2	1	0.449003	3	30
211	-1.85	-2.58	-1.92	-1.92	93.63	Girl	108.2	11.9584	2	36	24	3	0	0.37852	5	31
212	0.4	0.02	-0.3	-0.32	83.02	Girl	112.1	13.6077	2	39	31	5	0	0.482035	3	31
213	-0.39	-0.97	-1.28	-0.69	84.57	Boy	117.9	13.0931	2	39	23	1	1	-0.713693	3	31
214	-1.13	-1.62	-1.42	-1.67	89.36	Girl	110.2	14.7397	2	39	23	0	0	-0.460561	3	31
215	0.14	-0.69	-1.13	-0.07	86.64	Girl	115.1	14.9456	2	41	22	1	1	0.746747	3	31
216	0.02	-1.06	-1.95	-1.71	84.76	Boy	120.6	13.8198	2	31	25	3	1	0.707692	3	31
217	-2.3	-2.58	-1.61	-2.58	82.43	Boy	111	12.8236	2	41	30	3	0	1.85336	4	31
218	-0.03	-0.29	-0.52	0.74	91.2	Boy	121.8	15.3688	2	40	25	0	1	-0.908185	5	32
219	-1.67	-1.58	-0.64	-1.76	93.9	Girl	114.3	15.4618	2	37	19	1	0	2.23056	5	32
220	-0.15	-0.17	0.06	-1.23	92.39	Boy	123.5	13.5062	2	39	26	4	1	-1.97212	3	32
221	-0.04	-0.82	-1.2	-1.07	86.8	Boy	115.5	14.3176	2	39	20	1	1	2.27616	4	32
222	-1.56	-1.15	-0.04	-1.84	92.25	Girl	125.5	13.3331	2	38	19	0	1	-0.498282	3	32
223	-1.3	-1.69	-1.32	-2.19	85.75	Boy	111	14.1222	2	35	32	5	1	2.083	4	32
224	-1.37	-1.14	0.01	-1.16	91.33	Girl	104.5	14.2854	2	41	30	3	0	1.13714	3	32
225	-5.22	-4.45	NA	NA	84.57	Boy	112.5	15.0123	2	33	27	1	0	0.182127	3	33
226	-1.53	-2.81	-2.84	-1.5	88.64	Girl	112.9	13.5724	1	39	15	0	1	-0.397037	3	33
227	-1.76	-2.05	-1.4	-2.12	81.61	Boy	110.2	13.9163	1	37	35	8	1	0.100357	3	33
228	-0.72	-0.84	-0.56	-1.87	91.63	Boy	108.3	13.471	2	38	29	3	1	-0.69131	3	33
229	-2.26	-2.04	-0.65	-1.92	93.67	Girl	117.2	13.3956	2	41	20	2	1	2.57629	3	33
230	-1.19	-1.13	-0.48	-1.59	89.89	Girl	115.2	13.3373	1	38	21	2	1	-0.757789	1	33
231	-1.09	-2.29	-2.75	-1.24	87.13	Boy	104.8	13.6574	2	40	33	3	0	2.70726	4	33
232	-1.21	-1.88	-1.56	-0.76	91.6	Boy	116.1	13.5765	2	38	35	7	0	1.52387	3	34
233	-1.63	-2.71	-2.6	-1.15	93.6	Boy	113.6	14.1031	2	35	24	2	1	1.06351	4	34
234	-1.35	-2.01	-1.86	-2.43	91.53	Girl	118.6	13.5789	2	36	25	3	1	0.389115	5	34
235	-0.08	-0.31	-0.22	-0.07	92.65	Girl	119.9	13.8425	2	41	24	1	0	0.431991	5	34
236	-0.01	-0.66	-1.17	0.36	91.63	Girl	110	13.1405	2	42	25	3	0	0.587791	5	34
237	-2.33	-2.38	NA	-1.59	85.55	Girl	105.4	12.8723	2	41	23	1	0	2.37475	4	34
238	-0.78	-1.34	-1.08	-1.42	93.4	Girl	113	14.0183	2	40	16	0	1	-1.95687	3	34
239	-0.17	-1.08	-1.69	-0.32	92.91	Girl	123.5	15.4731	2	38	32	5	1	-1.51068	3	35
240	-3.79	-3.45	NA	-3.04	87.13	Boy	104	13.6834	2	35	32	6	1	-0.35536	5	35
241	-1.72	-1.52	-0.47	-2.18	85.88	Girl	109.1	12.8541	2	36	22	2	0	0.49986	3	35
242	-1.78	-1.9	-1.08	-2.09	86.77	Girl	112.9	12.7095	2	41	25	2	0	1.6827	3	35
243	-1.67	-1.86	-1.16	-0.74	92.25	Girl	104.3	13.7887	2	43	27	4	0	2.22269	3	35
244	-2.6	-3.02	NA	-2.01	94.36	Girl	110.4	12.6352	2	36	18	1	1	0.374897	3	35
245	-1.88	-2.27	-1.62	-1.84	85.29	Girl	111	13.7164	2	42	22	2	0	0.769522	4	35
246	-0.73	-2.55	-3.5	-1.47	93.34	Boy	116.9	14.8548	2	42	21	1	1	0.551349	3	36
247	-1.83	-2.01	-1.21	-1.39	89.66	Boy	111.4	13.6181	2	38	25	3	0	1.25541	3	36
248	0.63	-0.65	-1.99	-1.5	82.3	Girl	109.1	15.2065	1	40	18	1	1	1.20694	3	36
249	-0.67	-0.97	-0.85	-1.24	89.95	Boy	116.5	14.2939	1	37	23	2	1	0.342811	1	36
250	0.18	0.7	0.82	1.45	90.74	Boy	116	14.2687	1	42	23	3	1	-1.98038	3	36
251	-0.87	-1.45	-1.47	-0.74	88.02	Girl	112.4	13.6935	2	37	34	8	1	-1.63786	3	36
252	-3.83	-3.35	NA	-2.98	92.45	Boy	113.2	15.2955	2	27	26	3	1	1.37666	3	36
253	-1.52	-0.59	1.08	-0.84	91.04	Boy	107.9	13.2275	2	40	25	4	1	-4.97821	3	37
254	-0.14	-0.28	-0.36	-0.84	91.53	Boy	116.1	13.799	1	44	25	3	1	1.74146	3	37
255	-2.92	-3.71	NA	-3.95	85.03	Girl	113.3	12.3083	1	36	40	8	1	1.66361	4	37
256	-1.63	-1.52	-0.35	-1.23	90.94	Boy	112.7	13.3057	2	42	17	0	1	0.0734029	4	37
257	-2.3	-2.5	-1.47	-1.71	94.46	Boy	120	14.6528	2	41	24	2	1	2.54541	3	37
258	-2.6	-2.54	NA	-3.87	92.25	Girl	112.9	13.8078	2	40	20	2	0	-0.154294	3	37
259	-0.51	-1.28	-1.62	-0.29	91.66	Boy	111.9	15.3335	2	40	26	5	1	-0.860011	3	37
260	-0.46	-1.67	-2.09	-1.08	93.8	Girl	118.2	12.4542	2	39	22	2	0	0.0321405	4	38
261	0.51	-0.23	-0.84	-1.25	86.67	Girl	108.4	14.8929	1	40	35	6	1	2.17752	6	38
262	-1	-0.19	1.07	-1.31	82.46	Boy	101	13.332	1	40	22	2	1	-2.56434	1	38
263	-0.98	-1.91	-2.15	-1.63	93.37	Boy	121	15.5044	1	42	21	1	1	-0.661748	3	38
264	0.35	-0.24	-0.66	-0.4	85.65	Girl	113.3	15.1127	1	39	16	1	1	-0.196341	3	38
265	-3.79	-3.52	NA	-2.49	84.57	Boy	103.4	14.8715	1	37	23	3	1	-1.28186	4	38
266	0.67	0.99	0.82	1.2	82.79	Girl	115.3	16.1726	2	39	33	7	1	-0.18277	3	38
267	-3.32	-3.41	NA	-3.91	93.67	Boy	114.4	13.5245	1	36	25	2	1	-0.771697	3	39
268	-1.46	-0.81	0.43	-0.84	89.43	Boy	116.3	16.1175	1	38	28	3	0	0.706415	3	39
269	0.28	-0.78	-1.8	-1.08	94.85	Girl	121.4	12.6883	2	35	28	4	1	-0.897448	3	39
270	-1.52	-1.85	-1.09	-1.7	91.37	Boy	118.6	13.0812	2	39	29	6	1	2.60487	3	39
271	-1.15	-1.1	-0.22	-1.94	92.52	Boy	117.6	13.5939	2	37	22	3	1	-0.492197	3	39
272	-1.56	-2.46	-2.42	-0.6	95.21	Boy	117.5	12.0235	2	34	18	1	1	1.78517	4	39
273	-0.92	-1.72	-1.89	-0.49	88.31	Girl	113.3	13.3989	2	41	24	2	0	-0.0773939	3	39
274	-1.79	-1.97	-0.95	-2.17	87.23	Boy	109.6	12.7371	2	40	19	1	1	1.85336	4	40
275	0.03	-1.55	-2.5	-1	94.52	Girl	124	14.5031	2	39	23	2	1	0.903648	3	40
276	0.24	-0.77	-1.4	-1.33	95.21	Girl	124.5	14.1288	2	39	19	1	0	2.09359	3	40
277	-1.72	-1.56	-0.52	-1.08	85.85	Boy	112.8	14.6182	2	39	22	2	0	1.26829	4	40
278	-0.54	-0.57	-0.34	-1.16	93.5	Girl	116.5	12.6729	2	42	33	7	1	0.705666	3	40
279	-2.17	-2.48	-1.26	-1.42	92.48	Girl	112.7	13.8569	2	38	18	0	0	1.13127	3	40
280	-1.63	-1.56	-0.42	-1.15	85.13	Boy	108.4	13.4462	2	43	21	2	1	2.65877	3	40
281	-1.19	-1.76	-1.62	-1.67	94.03	Girl	122.2	13.6612	2	34	25	2	0	-1.09924	4	41
282	0.96	-0.38	-1.8	0.19	89.1	Boy	122.5	12.5281	1	40	20	0	1	-4.34597	2	41
283	-2.55	-2.44	-1.04	-2.2	95.11	Boy	121	15.8459	1	35	16	0	1	-3.0115	2	41
284	-1.05	-1.78	-1.53	-0.74	82.73	Girl	113.1	13.5245	1	40	23	0	1	-6.02964	1	41
285	-0.29	-1.13	-1.32	-1.25	95.34	Girl	123.3	15.1945	1	43	35	5	0	0.306156	2	41
286	-0.52	-1.51	-1.79	-1.07	90.25	Boy	117	12.1265	1	39	17	0	1	-0.891097	3	41
287	-0.83	-1.18	-1.13	-0.82	93.08	Girl	123.5	15.2764	1	40	18	0	1	-0.799785	1	41
288	-1.26	-1.65	-1.08	-1.62	86.97	Boy	114.6	13.4012	1	39	23	3	1	2.2805	3	42
289	0.3	-1.77	-3.26	-0.83	93.8	Girl	121.2	13.6833	1	40	23	2	1	-4.62824	1	42
290	-1.94	-1.63	-0.37	-1.76	92.42	Girl	113.6	13.4832	2	39	23	2	0	2.60487	4	42
291	-1.9	-2.95	-2.58	-2.01	94.26	Girl	112.6	13.1716	2	35	33	4	1	-0.0805466	3	42
292	-2.09	-1.51	0.04	-0.6	88.05	Boy	107.1	13.9489	2	36	20	2	1	1.90683	4	42
293	-0.19	-0.99	-1.22	-2.26	95.15	Girl	118.7	13.9109	2	35	25	5	1	-2.30323	3	42
294	-2.23	-2.53	-1.28	-2.26	88.51	Girl	111.4	13.4569	1	42	18	0	1	-1.32793	1	42
295	-1.26	-1.24	-0.34	-0.13	85.95	Boy	107.5	14.1915	2	46	21	4	0	-2.10842	3	43
296	-3.41	-3.36	NA	-2.9	93.9	Boy	116.4	13.6542	2	32	25	3	1	2.26793	3	43
297	-1.56	-1.93	-1.43	-1.33	91.66	Girl	121.2	12.7302	2	38	38	3	0	2.71224	4	43
298	-1.03	-1.47	-1.3	-2.01	94.26	Girl	118.4	13.5535	2	40	22	2	0	1.80776	3	43
299	-1.64	-2.02	-1.16	-1.92	89.95	Girl	117.5	13.617	2	41	29	5	0	1.63723	4	43
300	-0.54	-0.23	0.22	-0.23	83.15	Girl	110.9	14.7982	1	40	18	1	1	-1.45407	3	43
301	-1.46	-1.11	-0.09	-0.76	92.35	Boy	119	15.1119	1	35	17	0	0	-2.03747	3	43
302	-2.01	-1.69	-0.06	-3.44	93.27	Girl	113	14.9581	1	40	17	0	1	0.00126771	3	44
303	-0.15	-0.95	-1.28	-1.31	89.07	Boy	117.8	14.9169	1	41	16	0	1	-2.2697	3	44
304	0.14	-0.22	-0.34	-1.5	92.68	Girl	117	14.4642	1	43	33	5	0	2.55182	3	44
305	0.1	-0.19	-0.51	-0.32	84.93	Girl	113.1	15.088	1	40	16	0	1	-2.1542	2	44
306	-0.62	-1.4	-1.39	-1.67	87.46	Girl	105.6	15.0654	2	39	23	0	1	-0.618732	3	44
307	-1.67	-1.6	-0.68	-0.06	92.98	Girl	112.2	13.504	1	41	16	0	1	0.16373	3	44
308	-1.9	-2.01	-0.78	-2.68	86.14	Girl	112.2	12.8685	1	38	16	0	1	0.738634	4	44
309	-0.31	-1.63	-2.31	-1.07	88.61	Boy	127	12.772	1	38	24	2	1	-2.24301	1	45
310	-0.51	-1.21	-1.5	-1.39	91.14	Boy	121.4	14.4525	2	41	18	1	0	0.136011	3	45
311	-1.79	-2.03	-1.06	-0.68	91.33	Boy	114	12.8501	2	41	27	5	0	-0.27607	5	45
312	-1.42	-2.02	-1.55	-0.21	91.43	Boy	115.4	13.5915	2	39	12	0	0	1.05972	5	45
313	-1.31	-2.07	-1.69	-2.35	88.18	Girl	105.9	12.5727	2	41	21	2	1	1.43394	3	45
314	-1.42	-1.44	-0.48	-0.36	92.29	Boy	117.9	14.5319	1	41	17	0	1	0.107557	3	45
315	-0.15	-0.04	0.27	-0.76	94.46	Boy	122.7	15.0113	1	40	40	8	1	-0.296402	3	45
316	0.6	-0.67	-2.06	-0.92	91.66	Boy	125.5	14.476	1	40	18	0	1	0.0444489	3	46
317	-1.73	-1.68	-0.49	-1.15	89.86	Boy	115.5	14.6174	2	34	33	4	0	2.69795	5	46
318	-1.24	-2.62	-3.2	-3.02	95.54	Girl	124.3	13.4624	2	41	23	3	1	1.83537	3	46
319	-3.69	-3.13	NA	-2.41	84.76	Boy	109.5	13.094	1	37	21	2	1	0.603571	4	46
320	0.35	-0.77	-1.53	-1.33	96.13	Girl	118.4	14.4808	2	41	30	3	1	-7.86453	3	46
321	-1.51	-2.32	-2.24	-1.59	93.63	Girl	103.4	13.5621	2	40	18	1	1	0.268931	3	46
322	-2.04	-2.54	-1.9	-2.26	93.93	Boy	116.4	12.9161	1	38	27	2	1	-1.07594	2	46
323	-1.62	-1.19	-0.01	-1.63	92.42	Boy	115.3	12.7876	2	37	26	4	1	0.402022	3	47
324	0.78	-0.06	-0.92	-0.4	96.49	Girl	121.7	14.1112	2	41	23	3	1	1.27759	1	47
325	-1.37	-1.84	-1.2	-2.26	92.06	Girl	123.6	13.0916	1	39	16	0	1	-1.26944	1	47
326	-0.51	-1.81	-2.29	-2.01	96.36	Girl	120.5	14.3248	2	38	16	0	0	-0.113554	3	47
327	-0.71	-0.75	-0.44	-0.66	89.03	Girl	112.5	14.4593	1	40	21	3	0	-2.33328	4	47
328	-1.64	-1.49	-0.23	-1.25	89.49	Girl	109.7	14.3758	2	43	18	1	0	-0.0618066	3	47
329	-0.24	-1.75	-2.51	-1.84	94.46	Girl	120.3	12.645	2	37	22	2	1	-0.713478	3	47
330	-0.29	-2.17	-3.24	-1.59	87.98	Girl	109.5	13.928	2	39	32	5	1	0.750444	3	48
331	-2.67	-4.07	-4.27	-3.21	93.63	Boy	118.1	14.4111	2	37	21	1	1	-1.43336	3	48
332	-2.42	-2.17	-0.45	-2.25	84.44	Boy	104.1	15.4104	1	42	17	0	1	1.30669	3	48
333	-0.98	-0.76	-0.08	0.11	88.74	Boy	111.5	15.4437	1	41	18	0	1	1.56577	3	48
334	-0.88	-0.41	0.36	-0.37	89.33	Boy	114.3	14.7729	2	36	35	4	1	0.840211	3	48
335	-0.54	-0.54	-0.29	0.78	94.09	Girl	116.3	13.4559	2	40	19	0	1	-1.98442	3	48
336	-1.53	-1.83	-0.98	-2.01	96.36	Girl	115.4	12.5402	2	39	18	0	1	-1.16931	3	48
337	-1.47	-1.46	-0.46	-1.62	87.03	Boy	111.6	12.5255	1	39	23	2	1	1.00012	2	49
338	-0.52	-1.33	-1.46	-0.99	95.38	Boy	121.6	13.7963	2	38	17	0	1	-1.21724	3	49
339	-2.37	-2.26	-0.68	-1.54	92.42	Boy	108	15.4321	1	39	22	2	1	-0.99442	3	49
340	-1.62	-1.37	-0.32	0.19	84.07	Boy	110.5	14.496	2	38	18	0	1	0.414789	3	49
341	-0.57	-0.81	-0.47	-1.78	90.91	Boy	117.4	14.003	2	35	30	2	1	0.556216	3	49
342	-1.02	-0.94	-0.38	-0.77	93.4	Boy	112.6	12.935	2	43	22	2	1	0.904278	3	49
343	-3.12	-2.89	NA	-2.35	89.99	Girl	116.8	14.8803	2	36	19	1	1	0.651188	4	49
344	-1.56	-1.13	0.01	-1.5	95.05	Girl	116.8	14.3671	2	38	17	1	0	-1.71476	3	50
345	-0.44	-0.4	-0.18	0.36	93.57	Girl	119	13.629	2	39	22	1	0	2.43016	4	50
346	-0.65	-0.3	0.23	-0.66	96.2	Girl	116.5	13.115	2	39	20	3	1	0.0394748	3	50
347	-2.04	-2.74	-2.3	-1.55	94.13	Boy	120	14.0278	2	35	18	0	1	-0.0524097	4	50
348	-1.31	-0.93	0.27	-0.76	93.73	Boy	115.3	14.593	2	35	33	3	1	-2.04056	3	50
349	-1.4	-1.3	-0.47	-1.08	91.99	Boy	116.3	14.7127	2	35	37	5	0	1.18154	3	50
350	0.46	-1.33	-2.67	-0.66	85.85	Girl	121.9	13.9304	2	40	16	0	0	1.28849	3	50
351	0.04	-0.46	-0.9	-0.66	89.46	Girl	115.2	12.5838	2	38	34	7	1	-2.91353	5	51
352	-2.39	-2.81	NA	-2.6	93.11	Girl	112.2	14.1395	2	39	25	6	0	2.1286	5	51
353	-2.42	-2.83	-1.69	-3.28	93.7	Boy	119.4	14.8004	2	41	22	1	1	0.47445	4	51
354	-0.36	-1.14	-1.33	-1.39	96.46	Boy	118.9	12.8031	2	38	20	1	1	-2.61287	3	51
355	-2.55	-1.35	NA	-1.84	90.55	Girl	109.2	14.5916	1	40	23	2	1	-1.88948	1	51
356	-1.47	-2.87	-3.15	-3.91	96.89	Boy	116.2	14.2197	2	32	29	4	1	2.60487	4	51
357	0.85	-0.62	-2.1	-1.07	85.72	Boy	114.5	12.967	2	40	29	3	1	-1.40735	3	51
358	-0.97	-1.3	-1.06	-2.43	85.03	Girl	114.3	12.8593	2	39	19	0	1	-1.58987	3	52
359	-0.15	-0.17	0.05	-0.13	95.51	Boy	117.3	13.9542	2	40	23	3	0	0.214743	3	52
360	-1.42	-1.41	-0.37	-1.16	93.57	Girl	119.4	14.099	2	38	21	1	1	1.35045	3	52
361	-0.35	-0.27	0.17	-1.08	98.07	Girl	115.6	13.6942	1	45	23	2	1	1.3052	3	52
362	-0.73	-0.25	0.66	-0.99	93.9	Boy	119.2	13.161	2	39	22	3	0	-0.250342	3	52
363	-1.35	-1.11	-0.21	-2.34	95.74	Boy	112.2	13.7423	2	33	21	1	1	1.60175	3	52
364	-0.84	-1.45	-1.26	-0.52	95.77	Boy	118.1	12.9054	2	37	20	2	1	0.709139	3	52
365	-2.79	-2.17	NA	-3.43	96.82	Boy	123.3	15.7865	2	44	28	1	1	0.116659	3	53
366	-0.54	-1.78	-2.49	-1.76	94.32	Girl	116.2	12.8866	2	34	25	3	0	1.87317	3	53
367	-2.27	-2.63	-1.88	-2.01	94.85	Girl	112.5	12.3259	2	36	17	0	0	-0.0113726	5	53
368	-0.94	-1.58	-1.31	-1.33	93.31	Girl	118.2	13.0983	2	40	26	2	0	0.363515	4	53
369	-3.21	-2.99	NA	-3.43	95.24	Boy	116.3	13.3819	2	38	25	1	1	1.36237	4	53
370	-0.46	-0.52	-0.1	-0.49	95.24	Girl	114.1	14.5175	2	38	22	2	0	0.857387	3	53
371	-1.03	0.36	1.78	0.11	92.71	Boy	112.2	15.1722	2	36	35	10	0	1.70039	5	53
372	-1.77	-1.88	-1.03	-2.03	93.34	Boy	106.7	14.0537	1	38	22	3	1	-0.175658	3	54
373	-0.92	-0.07	0.93	-0.23	90.81	Girl	108.6	14.6685	2	39	30	5	1	0.652564	3	54
374	1.69	0.95	-0.52	-1.33	89.23	Girl	112	12.8348	2	41	33	10	0	1.03019	3	54
375	-0.72	-0.57	-0.1	0.03	94.78	Boy	112.1	14.4035	2	38	20	1	1	-0.376339	3	54
376	-1.68	-2.1	-1.34	-2.41	92.98	Boy	114.2	14.5687	2	33	29	2	0	3.02809	4	54
377	-1.78	-1.42	-0.22	-1.33	95.24	Girl	110.4	13.7839	2	46	17	1	0	-1.29492	3	54
378	-1.68	-1.75	-0.69	-2.49	93.37	Boy	116.8	14.2938	2	44	21	2	0	0.716743	3	54
379	-1.1	-1.52	-0.98	-2.35	93.5	Girl	113.1	13.759	2	38	15	0	1	0.8492	2	55
380	-0.76	-1.25	-1.24	-0.74	96.39	Girl	132.1	12.1487	1	40	20	0	1	-0.793495	3	55
381	-1.26	-1.24	-0.34	-3.2	94.42	Boy	114.3	14.1605	2	40	22	1	1	-0.538468	3	55
382	1.19	-0.89	-3.39	0.35	86.47	Boy	128.7	15.5159	1	35	17	0	1	-1.84931	1	55
383	-1.99	-2.41	-1.74	-2.18	95.34	Girl	110.6	13.8158	2	36	36	5	0	2.49835	3	55
384	-0.88	-0.96	-0.3	-0.24	95.44	Girl	107.8	15.5755	2	39	20	0	1	-2.44478	1	55
385	-0.63	-1.84	-2.29	-1.23	94.26	Boy	119.2	13.4425	2	42	23	3	1	-0.359787	3	55
386	-1.81	-2.92	-3.09	-1.59	89.99	Girl	113.5	14.8266	1	44	19	0	1	-2.92187	3	56
387	-0.08	-0.76	-0.97	-0.66	95.93	Girl	121.3	14.1365	2	40	32	6	1	1.67512	3	56
388	-0.67	-0.77	-0.25	-0.4	94.49	Girl	118.2	14.4583	1	39	20	2	1	-0.498983	2	56
389	-3.06	-2.33	NA	-2.18	86.9	Girl	111.8	13.0408	2	39	20	1	0	0.165684	3	56
390	-0.3	-0.73	-0.93	-1.24	85.85	Boy	110	13.9669	2	42	22	1	1	-1.58315	3	56
391	NA	-0.87	NA	-1.08	92.52	Girl	110.4	13.8659	2	41	28	7	0	0.204559	5	56
392	-1.03	-0.55	0.34	-1.08	96.13	Boy	114.4	12.9896	2	37	25	4	0	-0.919489	3	56
393	0.51	0.8	0.75	0.02	96.59	Girl	116.7	14.1715	2	35	19	1	1	0.135628	3	57
394	-0.93	-0.4	0.45	0.66	95.24	Boy	118.2	14.8877	2	43	36	4	0	2.02165	4	57
395	-1.62	-0.67	0.85	-0.84	92.02	Boy	118	13.6455	2	39	27	2	0	2.32963	4	57
396	-0.77	-1.17	-1.07	-1.95	95.64	Boy	110.5	14.3322	2	43	17	1	1	-1.07872	3	57
397	-2.04	-2.42	-1.68	-2.19	90.25	Boy	110.7	13.0564	2	38	30	4	0	2.07131	3	57
398	-5.01	-4.22	NA	NA	87.46	Boy	102.6	13.4894	2	34	24	1	0	0.848087	3	57
399	0.96	-0.49	-2.01	-0.05	96.39	Boy	111.8	15.2809	2	41	20	2	1	-0.737657	3	57
400	-2.07	-1.68	0.03	-0.57	92.62	Girl	114.5	14.645	2	40	25	2	1	-0.548389	3	58
401	-1.69	-1.84	-0.77	-2.43	90.25	Girl	109.3	14.0627	2	39	30	4	1	0.375874	3	58
402	-1.1	-1.17	-0.43	-2.33	95.74	Boy	119	14.0527	2	38	26	2	1	1.78052	3	58
403	-1.05	-2.45	-2.79	-1.84	95.87	Girl	110.5	13.1037	2	35	35	6	1	-0.665078	5	58
404	-5.43	-4.5	NA	-3.83	91.7	Boy	109.2	13.2499	2	36	14	0	1	-0.173259	3	58
405	-0.73	-1.07	-0.72	-1.62	96.23	Boy	121.2	13.7514	2	36	21	1	1	0.865099	4	58
406	0.59	0.47	0.14	0.19	89.56	Boy	115.6	15.8643	1	36	16	0	1	-0.275176	3	58
407	-1.13	-2.32	-2.77	-1.42	85.62	Girl	115.2	13.0359	2	40	16	0	1	-0.880537	3	59
408	-0.47	-0.8	-0.59	-0.52	84.96	Boy	113.9	14.5685	1	40	21	2	1	-0.953194	2	59
409	-1.51	-1.05	0.09	-2.34	89.63	Boy	115.6	13.8438	1	41	21	0	1	-0.254303	3	59
410	-1.62	-1.13	0.06	-1.16	90.68	Girl	110.3	13.1513	2	43	20	2	1	1.19605	3	59
411	-1.74	-1.77	-0.57	-0.83	97.81	Girl	113.3	14.2558	1	44	20	4	1	-0.458042	3	59
412	-1.85	-1.69	-0.29	-2.43	95.84	Girl	113.8	12.9725	2	39	22	3	1	0.456765	3	59
413	-0.69	-1.17	-1.25	-1.33	88.97	Boy	119.3	13.4903	2	38	20	3	1	-0.901769	3	59
414	-3.33	-2.14	NA	-3.11	90.97	Girl	114	13.2348	2	34	24	5	0	-0.66566	3	60
415	-0.88	-1	-0.37	-1.08	94.88	Girl	116.8	14.7337	2	38	15	0	1	-0.933298	3	60
416	-1.42	-1.36	-0.34	-0.76	89	Boy	109.3	13.8116	2	40	30	4	1	0.562039	3	60
417	-0.51	-1.29	-1.34	-1.42	86.14	Girl	116.1	13.1313	2	39	14	0	1	-2.29587	3	60
418	-2.9	-3.09	NA	-3.43	97.41	Boy	119.6	14.4014	2	38	14	0	1	1.37326	4	60
419	-0.51	-0.72	-0.37	-0.4	96.2	Girl	115.5	14.3176	2	42	23	2	1	-0.548389	2	60
420	-0.3	-0.93	-1.28	-0.84	88.15	Boy	114.2	14.1087	1	40	28	2	1	0.324925	2	60
421	-1.05	-2.15	-2.31	-1.94	96.49	Boy	121.5	12.532	2	43	24	3	1	1.78559	3	61
422	-1.21	-0.84	0.27	-0.84	88.71	Boy	119.5	15.8961	1	39	19	1	1	-0.518113	2	61
423	-1.3	-2.16	-2.22	-2.43	95.51	Girl	127.4	14.5403	2	40	20	1	1	-4.10475	3	61
424	-2.83	-2.6	NA	-3.61	96.07	Boy	109.2	12.579	2	45	35	5	1	2.1076	3	61
425	-2.31	-2.39	-1.24	-1.84	86.31	Girl	123.5	12.5227	2	41	21	1	0	2.71224	3	61
426	-0.6	-0.47	-0.1	-0.4	90.84	Girl	114.3	15.4618	1	39	19	0	1	-2.34848	3	61
427	-1.26	-0.9	0.28	-0.91	95.54	Girl	117.2	16.8901	2	40	35	7	1	1.27759	3	61
428	-2.64	-2.3	NA	-1.08	92.39	Girl	110.1	14.4365	1	41	19	0	1	-3.4084	3	62
429	-0.62	-1.32	-1.24	-1.59	95.15	Girl	104.5	15.2927	2	39	37	8	0	1.38756	3	62
430	-1.09	-1.41	-1.09	-1.16	84.96	Boy	114.1	14.0566	2	44	22	2	1	0.527631	3	62
431	-1.53	-0.43	1.35	-1.59	91.56	Girl	113.1	15.088	2	29	38	8	1	-0.163111	3	62
432	-0.51	-1.73	-2.13	-1.5	95.64	Girl	117.7	12.488	2	37	23	4	0	0.0556596	5	62
433	-1.8	-2.5	-1.85	-2.09	96.2	Girl	113.5	12.1097	2	40	20	2	0	1.38756	3	62
434	0.99	-0.14	-1.33	1.12	97.68	Girl	119.4	12.2051	2	41	19	0	1	-2.98803	5	62
435	0.18	-0.19	-0.63	0.19	96.76	Boy	119.3	14.2631	1	36	33	6	1	-2.84268	1	63
436	-2.39	-1.59	NA	-0.91	87.33	Girl	111.4	13.1346	2	40	25	5	1	1.21754	3	63
437	-1.56	-0.81	0.56	-0.92	92.35	Boy	108.5	13.8461	2	37	21	2	1	-0.53111	3	63
438	0.87	-0.47	-2.08	1.14	92.81	Boy	121.3	14.4763	1	42	19	0	1	-1.45276	6	63
439	-0.73	-1.3	-1.13	-2.1	87.43	Boy	108.2	16.1439	1	38	27	4	1	1.51454	3	63
440	-1.89	-2.66	-2.13	-2.25	92.48	Boy	127.4	12.4455	2	35	35	3	1	-1.80093	3	72
441	-0.56	-0.82	-0.47	-0.91	96.43	Girl	105.9	13.9993	1	40	19	0	1	1.26972	3	63
442	-0.29	-1.36	-1.73	-0.32	97.94	Girl	125.5	14.349	1	40	20	1	1	-2.66937	3	64
443	-0.29	-1.27	-1.57	0.02	97.94	Girl	115.6	15.4153	1	40	22	0	1	-1.96418	2	64
444	-0.99	-2.44	-2.84	-2.26	98.53	Girl	112.6	14.197	2	36	18	0	1	0.164595	3	64
445	0.17	0.51	0.75	0.03	93.57	Boy	120.4	13.3139	2	36	17	0	1	0.0699517	3	64
446	-1.13	-0.55	0.42	-0.82	93.21	Girl	117.1	14.1478	2	41	30	5	0	0.9544	5	64
447	-0.51	-1.15	-1.1	-0.32	88.02	Girl	109	13.2144	2	43	28	5	0	1.22786	3	64
448	0.8	0.61	-0.1	0.78	93.27	Girl	116.3	13.9734	1	42	21	1	1	-1.09789	3	64
449	-0.52	-1.61	-1.98	-0.44	97.91	Boy	125.2	14.0988	1	38	20	1	1	-0.434602	2	65
450	-0.31	-1.04	-1.23	-0.84	93.08	Boy	111.8	13.6008	1	39	30	4	1	-0.337062	3	65
451	-1.31	-1.84	-1.35	-1.62	88.87	Boy	110.7	13.7093	2	43	16	1	1	0.343819	3	65
452	-1.83	-2.06	-1.31	-2.35	88.9	Girl	118	14.4355	1	40	32	2	1	-1.62259	1	65
453	0.46	-0.26	-0.82	-1.16	92.65	Girl	118.2	14.2435	1	43	27	2	1	-0.0315684	2	65
454	-0.56	-0.85	-0.51	-0.83	95.54	Girl	116	12.7824	1	39	16	0	1	-0.609736	4	65
455	0.07	-0.93	-1.79	0.11	97.64	Boy	123.3	14.0763	2	37	23	3	1	-6.68839	3	65
456	-1.21	-1.56	-0.91	-1.42	98.46	Girl	129.5	16.8155	1	39	17	0	1	-1.85032	1	66
457	0.17	-0.38	-0.72	-1.7	96.2	Boy	125.2	14.1626	2	38	27	2	0	1.88435	3	66
458	-0.24	-0.8	-0.82	-1.16	90.55	Girl	121.5	15.9867	2	39	32	3	0	0.839947	3	66
459	-1.1	-1.63	-1.18	-1.5	99.25	Girl	109.5	11.843	2	34	27	3	0	1.38834	3	66
460	-0.17	-0.27	-0.31	0.78	98.37	Girl	122.4	15.619	2	43	24	1	0	1.46845	3	66
461	-0.82	-1.1	-0.88	-1.16	90.84	Boy	110.2	13.1752	2	36	23	1	0	1.80776	3	66
462	-2.44	-1.88	NA	-1.33	97.64	Girl	113.4	12.1311	2	42	25	4	0	0.12943	3	66
463	-0.26	-1.79	-2.71	-1.78	95.93	Boy	119.9	13.3556	2	40	27	3	1	0.669683	3	67
464	-1.3	-0.78	0.24	-0.23	94.09	Girl	129.8	14.7792	2	38	25	2	1	0.0205259	3	67
465	0.02	-1.02	-1.88	-0.21	89.03	Boy	112.5	14.2222	2	39	30	3	1	-0.321847	3	67
466	-1.03	-2.2	-2.65	-1.71	97.84	Boy	114.5	11.9754	2	39	16	0	0	3.02809	3	67
467	-1.51	-1.79	-1.22	-1.08	98.04	Boy	112.1	14.5626	2	36	21	2	0	1.43764	3	67
468	-2.53	-3.3	-2.52	-2.73	98.53	Boy	115.8	14.1689	2	35	26	3	0	0.487264	4	67
469	0.34	-1.71	-3.61	-0.84	95.54	Boy	125.4	14.4991	2	37	27	4	1	1.6452	3	67
470	-2.5	-2.18	NA	-3.19	96	Girl	117.4	15.0188	2	39	21	0	0	-0.772152	3	68
471	-1.8	-1.59	-0.18	-2.18	92.88	Girl	113.6	12.7858	2	34	23	2	0	2.13149	3	68
472	0.34	-0.18	-0.82	-0.05	96.82	Boy	121.5	13.3448	2	41	33	2	1	-1.57243	3	68
473	-0.73	-0.54	0.19	-0.36	87.16	Boy	118.3	12.8618	2	40	21	2	1	-1.89825	2	68
474	-1.67	-1.58	-0.65	-0.66	95.24	Girl	114.5	13.5009	2	40	23	3	0	1.11977	3	68
475	-0.68	-1.26	-1.12	-0.28	99.09	Boy	123.4	14.7758	2	40	20	1	1	-1.32098	3	68
476	-1.09	-2.53	-3.21	-1	88.44	Boy	112.1	14.2443	1	41	17	0	1	-1.05959	2	68
477	-1.95	-3.15	-3.07	-1.15	96.23	Boy	107.8	14.3707	2	41	20	1	0	0.452774	4	69
478	-0.41	-1.62	-2.16	-1.78	92.12	Boy	123	13.0874	2	41	33	2	1	-3.64511	5	69
479	-1.08	-1.46	-1.2	-0.57	86.67	Girl	113.6	13.6382	2	42	17	0	0	2.46977	3	69
480	-0.87	-1.41	-1.4	-1.84	96.79	Girl	122.7	14.6792	2	37	30	3	0	3.13504	4	69
481	-0.06	-1.09	-1.85	-1.16	99.32	Girl	122.6	15.2354	2	37	20	0	1	-0.868442	3	69
482	-1.37	-2.1	-1.69	-2.09	89.59	Girl	114.2	13.0352	1	39	20	1	1	-0.477392	2	69
483	-1.15	-1.36	-0.68	-1.7	92.02	Boy	115.7	15.9863	1	38	20	2	1	-1.93505	1	69
484	-1.72	-2.35	-2	-1.08	94.95	Girl	111.4	14.5045	2	37	29	3	1	1.00433	5	70
485	-0.56	-1.15	-1.32	-2.5	98.63	Boy	116.7	14.1715	2	38	25	4	1	-1.29674	5	70
486	1.37	0.26	-1.17	-0.07	89.72	Girl	120.6	13.751	2	44	33	9	0	-0.548121	5	70
487	2.08	1.31	-0.67	1.63	98.46	Girl	125.4	14.8806	2	36	29	3	1	0.147419	5	70
488	-1.35	-2.19	-2.19	-1.47	90.38	Boy	116.5	13.1887	2	41	24	3	1	-1.74465	3	70
489	-1.24	-1.78	-1.58	-1.16	96.39	Girl	118.2	13.2415	1	35	17	0	0	0.503645	3	70
490	-0.76	-2.4	-3.41	-1.59	89.03	Girl	98.8	14.2397	2	38	32	4	0	-0.58029	3	70
491	-2.01	-2.58	-1.68	-2.09	97.22	Girl	113.9	14.4914	2	41	27	4	0	-1.81977	3	71
492	-0.67	-1.16	-0.9	-1.5	98	Girl	110.1	16.4164	2	38	22	2	1	-1.69563	3	71
493	1.21	1.19	0.44	0.44	97.41	Girl	130.9	15.1738	1	47	20	0	1	0.573545	3	71
494	-0.4	-0.34	-0.12	1.06	96.39	Boy	116.6	14.4165	2	42	23	2	1	0.207315	3	71
495	0.7	-0.18	-1.08	0.34	99.09	Boy	127.4	13.9858	2	42	23	3	1	-1.80555	3	71
496	-1.35	-1.4	-0.73	-0.6	99.55	Boy	116.1	15.2828	1	37	27	4	1	-1.24456	2	71
497	0.54	-0.39	-1.23	-1.07	97.41	Boy	124.6	14.7503	1	38	18	0	1	-0.602837	3	71
498	0.06	-0.76	-1.23	-0.68	97.68	Boy	118.1	14.5545	1	39	21	1	0	0.551844	2	72
499	-2.42	-2.13	-0.37	-2.65	101.65	Boy	112.4	13.7726	2	35	27	4	0	2.71224	4	72
500	-0.44	-0.88	-0.99	-0.32	91.99	Girl	112.7	14.3293	2	39	22	0	1	-0.0758993	3	72

## Sheet: Proteomics data
ID	gi7669492	gi4826898	gi4507877	gi4507869	gi4506773	gi4505257	gi4501885	gi38044288	gi223029410	gi20127528	gi194097352	gi17986258	gi13775198	gi116063573	gi4757900	gi4507651	gi4507357	gi21735625	gi10863927	gi5031635	gi4505763	gi4501881	gi29893555	gi5453595	gi114155146
1	0.697714	0.122857	0.150286	0.359143	-0.379286	-0.158	0.519571	0.139857	0.0325714	0.377571	0.241857	0.750714	0.213714	0.218429	NA	NA	NA	NA	NA	NA	NA	NA	NA	NA	NA
2	-0.122286	-0.261143	-0.279714	-0.402857	0.0877143	0.097	-0.216429	-0.180143	-0.424429	-0.489429	-0.304143	-0.444286	-0.173286	-0.259571	NA	NA	NA	NA	NA	NA	NA	NA	NA	NA	NA
3	-0.333286	-0.252143	0.0162857	-0.255857	0.103714	-0.064	-0.482429	0.0558571	-0.238429	-0.135429	0.110857	-0.163286	-0.603286	0.0284286	NA	NA	NA	NA	NA	NA	NA	NA	NA	NA	NA
4	-0.464286	-0.229143	-0.275714	-0.537857	-0.172286	-0.246	-0.427429	0.0308571	-0.355429	-0.643429	-0.177143	-0.922286	0.00571429	-0.375571	NA	NA	NA	NA	NA	NA	NA	NA	NA	NA	NA
5	0.686714	0.659857	0.384286	1.07114	0.518714	-0.128	1.03257	0.153857	0.711571	1.41057	0.649857	1.18171	0.901714	0.512429	NA	NA	NA	NA	NA	NA	NA	NA	NA	NA	NA
6	-0.541286	-0.182143	-0.155714	-0.311857	-0.0332857	-0.157	-0.603429	-0.226143	0.244571	-0.398429	-0.509143	-0.529286	-0.540286	-0.154571	NA	NA	NA	NA	NA	NA	NA	NA	NA	NA	NA
7	0.0767143	0.141857	0.160286	0.0781429	-0.125286	0.656	0.177571	0.0258571	0.0295714	-0.121429	-0.0121429	0.126714	0.195714	0.0304286	NA	NA	NA	NA	NA	NA	NA	NA	NA	NA	NA
8	-0.174429	-0.0545714	-0.0498571	-0.146857	0.193429	-0.461143	-0.162714	-0.44	-0.277429	NA	-0.233	-0.853857	-0.0298571	-0.424429	0.325143	-0.408714	-0.350143	-0.225286	-0.156857	NA	NA	NA	NA	NA	NA
9	-0.00742857	-0.0855714	0.313143	0.157143	-0.369571	0.498857	0.303286	0.537	0.113571	NA	0.182	0.446143	0.483143	0.267571	0.0371429	0.185286	0.103857	0.0687143	-0.180857	NA	NA	NA	NA	NA	NA
10	0.641571	0.488429	0.269143	0.515143	0.270429	0.123857	0.456286	0.227	0.333571	NA	0.283	0.657143	0.273143	0.575571	0.105143	0.294286	0.620857	0.686714	0.694143	NA	NA	NA	NA	NA	NA
11	-0.659429	-0.184571	-0.548857	-0.512857	-0.117571	-0.352143	-0.558714	-0.23	-0.511429	NA	-0.489	-0.485857	-0.199857	-0.930429	-0.238857	-0.826714	-0.521143	-0.717286	0.125143	NA	NA	NA	NA	NA	NA
12	0.139571	-0.344571	-0.0548571	-0.146857	0.114429	0.200857	-0.0347143	0.178	-0.138429	NA	-0.059	-0.484857	0.00414286	-0.129429	-0.415857	0.157286	-0.377143	-0.185286	-0.0988571	NA	NA	NA	NA	NA	NA
13	-0.190429	-0.186571	-0.234857	-0.0318571	-0.0325714	-0.197143	-0.201714	-0.428	0.468571	NA	-0.071	0.0691429	-0.562857	0.184571	-0.158857	0.383286	0.0608571	-0.191286	-0.442857	NA	NA	NA	NA	NA	NA
14	0.250571	0.367429	0.306143	0.166143	-0.0585714	0.186857	0.198286	0.156	0.0115714	NA	0.387	0.652143	0.0321429	0.456571	0.346143	0.215286	0.462857	0.563714	0.0601429	NA	NA	NA	NA	NA	NA
15	0.162571	0.0854286	0.00328571	0.132	0.292143	0.216714	0.0832857	-0.0384286	0.000857143	0.212857	0.188286	-0.296714	0.0737143	0.00557143	-0.019	0.0221429	0.153286	-0.109571	0.0884286	0.276	0.0358571	0.034	NA	NA	NA
16	-0.451429	-0.235571	-0.242714	-0.45	-0.351857	-0.264286	-0.408714	-0.168429	-0.418143	-0.598143	-0.279714	-0.589714	-0.0362857	-0.448429	-0.147	-0.650857	-0.455714	-0.108571	0.0264286	-0.436	-0.365143	-0.204	NA	NA	NA
17	-0.567429	-0.800571	-0.415714	-0.285	-0.0228571	-0.293286	-0.638714	-0.102429	-0.465143	-0.749143	-0.529714	-0.927714	-0.817286	-0.297429	-0.286	-0.550857	-0.544714	-0.615571	-0.419571	-0.432	-0.253143	-0.468	NA	NA	NA
18	-0.226429	-0.366571	0.120286	-0.093	0.0841429	0.0887143	-0.126714	-0.161429	0.0108571	-0.0901429	-0.103714	0.508286	-0.00828571	0.129571	0.132	0.327143	0.336286	-0.0755714	-0.0885714	-0.023	-0.0251429	-0.102	NA	NA	NA
19	0.429571	0.517429	0.0302857	0.137	-0.0318571	0.110714	0.344286	0.216571	0.208857	0.233857	0.0512857	-0.282714	0.174714	0.0585714	-0.088	0.0931429	-0.160714	0.233429	0.0504286	0.148	0.186857	0.179	NA	NA	NA
20	0.494571	0.470429	0.393286	0.351	-0.442857	0.0767143	0.459286	0.136571	0.476857	0.726857	0.513286	0.835286	0.428714	0.327571	0.352	0.456143	0.542286	0.487429	0.247429	0.276	0.258857	0.394	NA	NA	NA
21	0.158571	0.329429	0.111286	0.208	0.473143	0.0647143	0.287286	0.117571	0.185857	0.263857	0.160286	0.753286	0.184714	0.224571	0.056	0.303143	0.129286	0.188429	0.0954286	0.191	0.161857	0.167	NA	NA	NA
22	0.00942857	0.0721429	0.135	0.0798571	-0.0264286	0.403	0.114	NA	0.0924286	0.349	0.122429	0.005	-0.0475714	-0.0381429	0.185143	0.539143	0.311714	0.165	0.189571	0.431429	NA	0.110143	0.079	NA	NA
23	-0.119571	-0.381857	-0.339	-0.191143	-0.0274286	-0.487	-0.229	NA	-0.394571	-0.573	-0.322571	-0.215	-0.475571	-0.128143	-0.209857	-0.304857	-0.236286	-0.203	-0.280429	-0.455571	NA	-0.339857	0.259	NA	NA
24	0.138429	0.0641429	0.004	-0.0871429	-0.00342857	0.073	0.048	NA	0.0994286	0.422	0.103429	0.267	0.164429	0.0608571	0.0531429	0.0951429	0.159714	0.265	-0.0834286	0.0454286	NA	0.0381429	0.411	NA	NA
25	-0.557571	-0.568857	0.004	0.0198571	-1.31943	-0.304	-0.138	NA	-0.210571	-0.66	-0.274571	-0.488	-0.315571	0.109857	-0.134857	-0.812857	-0.529286	-1.192	-0.0384286	-0.606571	NA	-0.165857	-0.531	NA	NA
26	-0.491571	-0.687857	-0.785	-0.329143	-0.235429	-0.273	-0.652	NA	-0.814571	-0.755	-0.819571	-1.173	-0.673571	-0.699143	-0.437857	-0.744857	-0.491286	-0.345	-0.304429	-0.693571	NA	-0.879857	0.176	NA	NA
27	0.608429	0.952143	0.765	0.515857	0.178571	0.441	0.729	NA	0.973429	1.023	0.961429	0.89	0.808429	0.612857	0.423143	0.813143	0.522714	0.886	0.302571	0.640429	NA	0.925143	-0.02	NA	NA
28	0.412429	0.550143	0.216	-0.00814286	1.43357	0.147	0.128	NA	0.254429	0.194	0.229429	0.714	0.539429	0.0818571	0.121143	0.415143	0.262714	0.424	0.214571	0.638429	NA	0.312143	-0.374	NA	NA
29	-0.196571	-0.497286	-0.524429	-0.687429	-0.234571	NA	-0.452429	-0.442143	-0.657	-1.633	-1.13029	-0.787	-0.594286	-0.175857	NA	-0.510429	NA	NA	-0.255286	-0.789714	NA	-0.683857	NA	NA	NA
30	0.228429	0.0807143	0.142571	0.200571	-0.434571	NA	-0.105429	-0.0651429	0.135	0.484	0.0297143	0.211	0.745714	-0.215857	NA	-0.203429	NA	NA	0.161714	-0.0357143	NA	0.259143	NA	NA	NA
31	0.981429	0.588714	0.902571	1.13657	0.352429	NA	1.42557	0.882857	1.153	2.05	1.91571	1.08	1.14371	0.711143	NA	1.29357	NA	NA	0.597714	0.865286	NA	1.34114	NA	NA	NA
32	-0.300571	0.116714	-0.193429	-0.712429	-0.0765714	NA	-0.618429	0.0598571	-0.356	-1.24	-0.365286	-0.153	0.514714	-0.129857	NA	-0.802429	NA	NA	-0.216286	-0.144714	NA	-0.347857	NA	NA	NA
33	0.194429	0.245714	0.0905714	0.248571	-0.404571	NA	-0.0314286	0.0208571	0.09	0.18	-0.122286	-0.001	0.897714	-0.0918571	NA	0.133571	NA	NA	-0.00728571	-0.198714	NA	0.102143	NA	NA	NA
34	-0.0455714	-0.325286	-0.339429	-0.226429	0.837429	NA	0.0875714	0.293857	-0.296	-0.074	0.136714	-0.039	-1.13129	-0.217857	NA	-0.263429	NA	NA	0.0377143	0.243286	NA	-0.110857	NA	NA	NA
35	-0.861571	-0.209286	-0.0784286	0.0405714	-0.0395714	NA	-0.305429	-0.750143	-0.069	0.233	-0.464286	-0.311	-1.57629	0.120143	NA	0.352571	NA	NA	-0.318286	0.0602857	NA	-0.559857	NA	NA	NA
36	0.249	0.180143	-0.161714	NA	0.464143	0.286143	0.241143	NA	-0.558857	0.128571	-0.145286	-0.201857	0.0478571	-0.327429	NA	-0.279143	NA	0.229714	0.605571	NA	NA	0.243714	NA	NA	NA
37	-0.879	-0.244857	-0.218714	NA	-0.576857	-0.211857	-0.617857	NA	-0.373857	-0.119429	-0.349286	-0.754857	-0.419143	-0.109429	NA	-0.270143	NA	0.226714	-0.679429	NA	NA	-0.421286	NA	NA	NA
38	-0.042	-0.315857	0.0492857	NA	-0.233857	-0.0808571	-0.127857	NA	0.256143	0.0345714	0.121714	0.174143	0.103857	0.167571	NA	-0.00514286	NA	-0.305286	-0.301429	NA	NA	-0.157286	NA	NA	NA
39	-0.335	0.191143	-0.0137143	NA	0.260143	0.179143	-0.0928571	NA	-0.0348571	-0.306429	-0.0742857	0.0891429	0.199857	-0.0654286	NA	0.357857	NA	-0.545286	-0.202429	NA	NA	-0.186286	NA	NA	NA
40	0.576	-0.0168571	0.205286	NA	-0.650857	-0.319857	0.288143	NA	0.408143	0.106571	0.325714	0.111143	0.246857	0.195571	NA	0.224857	NA	-0.0272857	0.530571	NA	NA	0.235714	NA	NA	NA
41	-0.091	-0.149857	0.105286	NA	-0.502857	-0.0768571	-0.00885714	NA	0.0901429	-0.418429	0.171714	0.515143	-0.349143	-0.0704286	NA	0.0348571	NA	0.178714	-0.0864286	NA	NA	-0.150286	NA	NA	NA
42	0.522	0.356143	0.0342857	NA	1.24014	0.224143	0.318143	NA	0.213143	0.574571	-0.0502857	0.0671429	0.169857	0.209571	NA	-0.0631429	NA	0.242714	0.133571	NA	NA	0.435714	NA	NA	NA
43	0.149429	-0.391143	-0.123286	-0.438714	0.914714	-0.0168571	-0.0647143	NA	-0.226857	-0.372857	-0.106857	-0.201571	-0.0517143	-0.222	-0.182143	-0.154714	-0.154571	-0.114143	0.0547143	0.185286	NA	-0.210857	NA	NA	NA
44	-0.636571	-0.438143	-0.459286	-0.360714	-0.576286	-0.163857	-0.641714	NA	-0.476857	-0.762857	-0.523857	-1.11057	-0.485714	-0.533	-0.250143	-0.728714	-0.393571	-0.715143	-0.489286	-0.430714	NA	-0.151857	NA	NA	NA
45	0.112429	0.115857	0.139714	0.0602857	-0.136286	-0.0598571	0.271286	NA	0.212143	0.459143	0.254143	0.737429	-0.0967143	0.265	0.158857	0.233286	0.426429	0.330857	0.0657143	0.212286	NA	0.320143	NA	NA	NA
46	0.474429	-0.119143	0.348714	0.00228571	1.30971	0.266143	0.439286	NA	0.193143	0.474143	0.267143	0.661429	0.173286	0.222	0.307857	0.480286	0.452429	0.206857	0.279714	0.536286	NA	0.626143	NA	NA	NA
47	-0.392571	-0.390143	-0.657286	-0.381714	-0.196286	-0.00785714	-0.619714	NA	-0.766857	-1.23486	-0.530857	-0.780571	-0.586714	-0.678	-0.299143	-0.737714	-1.22457	-0.552143	-0.314286	-0.480714	NA	-0.498857	NA	NA	NA
48	-0.0385714	0.269857	-0.129286	0.0982857	-0.223286	-0.129857	-0.0647143	NA	-0.114857	-0.107857	0.0791429	0.189429	-0.228714	0.039	-0.0221429	-0.134714	-0.190571	-0.200143	-0.108286	-0.255714	NA	-0.0138571	NA	NA	NA
49	0.331429	0.952857	0.880714	1.02029	-1.09229	0.112143	0.680286	NA	1.18014	1.54514	0.561143	0.504429	1.27629	0.907	0.286857	1.04229	1.08443	1.04386	0.511714	0.233286	NA	-0.0708571	NA	NA	NA
50	-0.421143	-0.396143	0.0621429	-0.00714286	-0.00928571	-0.279571	-0.475714	-0.105714	-0.0117143	0.417143	-0.0325714	-0.0338571	-0.125857	-0.135571	NA	-0.219571	-0.125143	-0.294286	NA	NA	NA	-0.428143	NA	NA	NA
51	0.0348571	-0.0721429	-0.0408571	0.220857	0.120714	-0.362571	-0.0527143	-0.272714	0.0632857	0.0371429	-0.153571	-0.170857	-0.132857	-0.0535714	NA	0.00142857	-0.0361429	-0.0262857	NA	NA	NA	-0.130143	NA	NA	NA
52	0.280857	0.435857	0.504143	0.259857	-0.272286	-0.0885714	0.529286	0.113286	0.567286	1.00514	0.478429	0.671143	0.388143	0.893429	NA	0.787429	0.604857	0.699714	NA	NA	NA	0.508857	NA	NA	NA
53	0.721857	0.628857	0.0401429	0.258857	1.13771	1.00643	0.477286	0.476286	0.00328571	-0.0808571	0.359429	0.308143	0.0431429	0.217429	NA	0.320429	0.436857	0.480714	NA	NA	NA	0.575857	NA	NA	NA
54	0.0488571	0.0908571	-0.0608571	0.206857	-0.178286	-0.0475714	0.0262857	0.000285714	0.0272857	0.0231429	-0.0255714	-0.0858571	0.199143	-0.261571	NA	0.00342857	0.0968571	0.0827143	NA	NA	NA	-0.0221429	NA	NA	NA
55	0.0578571	0.0518571	-0.143857	-0.258143	-0.180286	0.499429	0.192286	-0.00471429	-0.170714	-0.0398571	-0.131571	0.160143	-0.119857	-0.0845714	NA	-0.135571	-0.296143	0.00271429	NA	NA	NA	0.123857	NA	NA	NA
56	-0.723143	-0.739143	-0.360857	-0.681143	-0.618286	-0.727571	-0.696714	-0.206714	-0.478714	-1.36186	-0.494571	-0.848857	-0.251857	-0.575571	NA	-0.757571	-0.681143	-0.945286	NA	NA	NA	-0.628143	NA	NA	NA
57	0.234	NA	0.561143	NA	-0.304286	-0.244571	0.729	NA	0.578571	1.85371	0.697143	NA	0.769714	0.481	0.196143	0.901	0.727857	0.361571	NA	NA	NA	0.721	NA	NA	NA
58	-0.157	NA	-0.185857	NA	0.0827143	-0.291571	-0.233	NA	-0.354429	0.386714	-0.0498571	NA	0.0137143	-0.37	-0.262857	-0.349	-0.0631429	-0.497429	NA	NA	NA	-0.233	NA	NA	NA
59	0.621	NA	0.296143	NA	0.661714	0.268429	0.449	NA	0.137571	-0.274286	0.335143	NA	0.556714	0.454	-0.0668571	0.331	0.208857	0.545571	NA	NA	NA	0.482	NA	NA	NA
60	-0.661	NA	-0.0158571	NA	-0.313286	0.151429	-0.17	NA	0.0525714	-0.417286	-0.000857143	NA	-0.346286	-0.065	-0.0788571	-0.069	-0.118143	-0.250429	NA	NA	NA	-0.242	NA	NA	NA
61	0.44	NA	0.150143	NA	0.454714	-0.0615714	0.027	NA	0.376571	0.387714	0.218143	NA	0.303714	0.227	0.119143	0.331	0.0458571	0.263571	NA	NA	NA	0.427	NA	NA	NA
62	0.536	NA	-0.330857	NA	-0.226286	0.0744286	-0.441	NA	-0.439429	-0.710286	-0.551857	NA	-0.763286	-0.383	-0.0698571	-0.503	-0.274143	-0.0654286	NA	NA	NA	-0.479	NA	NA	NA
63	-1.013	NA	-0.474857	NA	-0.355286	0.103429	-0.361	NA	-0.351429	-1.22629	-0.647857	NA	-0.534286	-0.344	0.163143	-0.642	-0.527143	-0.357429	NA	NA	NA	-0.676	NA	NA	NA
64	-0.107571	-0.283	-0.365143	-0.152429	-0.0478571	0.113143	-0.0787143	-0.0672857	-0.0458571	-0.243714	-0.0597143	NA	-0.161	0.00371429	-0.203429	-0.112	-0.170286	0.013	0.0901429	-0.282143	NA	-0.175429	NA	-0.197	NA
65	-0.138571	0.036	-0.344143	0.175571	0.121143	-0.264857	-0.390714	-0.385286	-0.156857	-0.467714	-0.344714	NA	-0.285	-0.271286	0.268571	-0.283	-0.208286	-0.627	-0.429857	-0.283143	NA	-0.350429	NA	-0.522	NA
66	0.308429	0.492	0.768857	1.08457	-0.0218571	0.389143	0.724286	0.601714	0.857143	1.54129	0.489286	NA	0.486	0.529714	-0.0204286	0.717	1.16471	0.809	0.538143	0.922857	NA	0.648571	NA	0.773	NA
67	0.120429	0.01	-0.0451429	-0.0744286	0.369143	-0.147857	-0.0607143	-0.280286	-0.0518571	0.344286	-0.0207143	NA	-0.404	-0.117286	0.0125714	0.073	0.0977143	0.141	0.0241429	0.0798571	NA	-0.0104286	NA	0.291	NA
68	0.290286	0.77	0.166286	NA	0.438857	0.162714	0.379	0.341	0.0754286	NA	0.232	NA	0.855286	-0.0514286	0.155571	0.328	0.351286	0.649571	0.398857	0.317714	NA	NA	NA	NA	NA
69	-0.105571	-0.442	-0.0351429	-0.470429	-0.202857	0.0621429	-0.0157143	0.0887143	-0.0648571	0.237286	0.0452857	NA	-0.514	-0.0852857	0.0445714	0.07	-0.0142857	-0.015	-0.139857	-0.0931429	NA	0.00457143	NA	0.116	NA
70	0.378429	0.439	0.361857	0.485571	0.258143	0.0431429	0.309286	0.469714	0.0841429	-0.169714	0.0112857	NA	1.324	0.366714	-0.0314286	0.191	0.0907143	-0.024	0.472143	0.570857	NA	0.602571	NA	0.338	NA
71	-0.174714	-0.203714	-0.0784286	-0.462857	-1.71729	-0.0604286	-0.199143	NA	-0.243571	NA	-0.498571	NA	NA	0.0232857	NA	-0.360143	NA	0.0561429	NA	-0.0661429	NA	-0.345429	-0.000142857	NA	NA
72	0.388286	0.558286	0.343571	1.09014	0.521714	0.263571	0.675857	NA	0.594429	NA	0.412429	NA	NA	0.266286	NA	0.702857	NA	0.120143	NA	0.828857	NA	0.794571	0.0308571	NA	NA
73	0.476286	0.128286	0.113571	0.282143	1.50271	-0.0254286	0.289857	NA	0.207429	NA	0.309429	NA	NA	0.198286	NA	0.328857	NA	0.334143	NA	0.542857	NA	0.279571	-0.265143	NA	NA
74	-0.445714	-0.319714	-0.00842857	-0.680857	-0.150286	-0.461429	-0.307143	NA	-0.241571	NA	0.0134286	NA	NA	0.0492857	NA	-0.136143	NA	-0.538857	NA	-0.521143	NA	-0.179429	0.0958571	NA	NA
75	0.257286	0.0832857	0.183571	0.381143	0.0817143	0.594571	0.301857	NA	0.128429	NA	0.289429	NA	NA	-0.0687143	NA	0.220857	NA	0.411143	NA	0.115857	NA	0.155571	0.294857	NA	NA
76	-0.290714	-0.0867143	-0.237429	-0.232857	-0.502286	-0.126429	-0.290143	NA	0.0434286	NA	-0.165571	NA	NA	-0.0237143	NA	-0.288143	NA	-0.189857	NA	-0.557143	NA	-0.355429	-0.120143	NA	NA
77	-0.210714	-0.159714	-0.316429	-0.376857	0.263714	-0.184429	-0.471143	NA	-0.488571	NA	-0.360571	NA	NA	-0.444714	NA	-0.468143	NA	-0.192857	NA	-0.343143	NA	-0.349429	-0.0361429	NA	NA
78	-0.147857	-0.119571	0.155143	NA	-0.191571	-0.0877143	-0.211286	-0.107714	-0.324571	-0.195143	0.086	NA	-0.393429	-0.204571	NA	NA	0.09	NA	NA	NA	NA	NA	0.0555714	NA	NA
79	0.0641429	0.176429	0.0271429	NA	-0.244571	-0.0377143	0.529714	0.193286	0.588429	0.773857	0.002	NA	0.541571	0.407429	NA	NA	0.132	NA	NA	NA	NA	NA	-0.187429	NA	NA
80	-0.197857	0.0984286	0.00314286	NA	0.0334286	0.193286	0.112714	-0.000714286	0.287429	0.183857	-0.034	NA	0.813571	0.479429	NA	NA	-0.351	NA	NA	NA	NA	NA	-0.100429	NA	NA
81	-0.326857	-0.227571	0.204143	NA	-0.249571	-0.0517143	-0.348286	-0.157714	-0.0895714	-0.647143	0.083	NA	-0.691429	-0.189571	NA	NA	-0.411	NA	NA	NA	NA	NA	0.143571	NA	NA
82	0.326143	-0.00257143	-0.342857	NA	0.209429	-0.0727143	-0.116286	0.101286	-0.119571	-0.298143	0.062	NA	0.0715714	-0.381571	NA	NA	0.006	NA	NA	NA	NA	NA	0.0365714	NA	NA
83	-0.410857	0.0634286	0.191143	NA	-0.471571	-0.256714	-0.124286	-0.0257143	-0.241571	-0.129143	-0.139	NA	-0.205429	0.0134286	NA	NA	0.065	NA	NA	NA	NA	NA	0.222571	NA	NA
84	0.693143	0.0114286	-0.237857	NA	0.914429	0.313286	0.157714	-0.00271429	-0.100571	0.311857	-0.06	NA	-0.136429	-0.124571	NA	NA	0.469	NA	NA	NA	NA	NA	-0.170429	NA	NA
85	2.04043	0.21	-0.0638571	NA	-0.0441429	0.612143	0.566143	0.242286	-0.187286	NA	-0.0228571	1.02843	NA	-0.761714	NA	NA	NA	NA	NA	NA	NA	NA	NA	NA	-0.0121429
86	-0.0365714	-0.001	0.313143	NA	0.101857	0.119143	0.155143	-0.404714	0.0807143	NA	0.218143	0.260429	NA	-0.204714	NA	NA	NA	NA	NA	NA	NA	NA	NA	NA	-0.0131429
87	-0.620571	0.206	-0.219857	NA	-0.0641429	-0.384857	-0.427857	-0.152714	-0.0382857	NA	-0.0638571	-1.05957	NA	0.144286	NA	NA	NA	NA	NA	NA	NA	NA	NA	NA	0.0428571
88	-0.390571	0.048	-0.0668571	NA	-0.556143	-0.256857	0.0121429	0.287286	0.0997143	NA	0.250143	0.245429	NA	0.221286	NA	NA	NA	NA	NA	NA	NA	NA	NA	NA	0.00385714
89	-0.671571	-0.373	-0.0468571	NA	0.229857	-0.384857	-0.261857	0.0882857	-0.324286	NA	-0.171857	-0.925571	NA	0.0642857	NA	NA	NA	NA	NA	NA	NA	NA	NA	NA	-0.139143
90	-0.199571	-0.017	0.0601429	NA	-0.0641429	0.221143	0.00414286	0.0232857	0.332714	NA	-0.483857	0.329429	NA	0.154286	NA	NA	NA	NA	NA	NA	NA	NA	NA	NA	0.0998571
91	-0.121571	-0.073	0.0241429	NA	0.396857	0.0741429	-0.0478571	-0.0837143	0.0367143	NA	0.274143	0.121429	NA	0.382286	NA	NA	NA	NA	NA	NA	NA	NA	NA	NA	0.0178571
92	0.0318571	-0.0691429	-0.422143	-0.008	-0.0537143	0.253143	-0.519571	-0.0834286	-0.291857	NA	-0.654286	NA	-0.344143	-0.803429	0.138286	NA	NA	NA	NA	NA	NA	NA	0.222143	NA	NA
93	0.0258571	-0.165143	0.112857	-0.365	0.0452857	-0.791857	-0.263571	-0.101429	-0.0348571	NA	-0.00328571	NA	-0.0131429	-0.159429	-0.0927143	NA	NA	NA	NA	NA	NA	NA	0.532143	NA	NA
94	-0.0241429	-0.0211429	-0.594143	0.216	-0.360714	0.0791429	-0.0645714	0.321571	-0.266857	NA	-0.265286	NA	0.115857	-0.251429	-0.118714	NA	NA	NA	NA	NA	NA	NA	-0.0328571	NA	NA
95	-0.102143	0.0818571	0.191857	-0.006	-0.187714	0.0761429	0.375429	-0.00242857	0.324143	NA	0.422714	NA	-0.0221429	0.00157143	-0.196714	NA	NA	NA	NA	NA	NA	NA	-0.0488571	NA	NA
96	-0.0791429	-0.0851429	0.236857	-0.122	0.147286	-0.0408571	0.0994286	0.0725714	-0.216857	NA	0.231714	NA	-0.171143	0.599571	-0.0187143	NA	NA	NA	NA	NA	NA	NA	-0.0248571	NA	NA
97	0.101857	0.491857	0.486857	-0.104	0.125286	-0.0348571	0.221429	-0.224429	0.178143	NA	0.159714	NA	0.874857	0.700571	0.252286	NA	NA	NA	NA	NA	NA	NA	-0.593857	NA	NA
98	0.0458571	-0.233143	-0.0121429	0.389	0.284286	0.459143	0.151429	0.0175714	0.308143	NA	0.108714	NA	-0.440143	-0.0874286	0.0362857	NA	NA	NA	NA	NA	NA	NA	-0.0538571	NA	NA
99	0.140857	0.212143	0.0928571	NA	-0.156429	0.145	-0.044	-0.147714	0.141143	0.123714	0.511571	0.0577143	0.796143	0.370857	NA	NA	-0.492286	-0.0427143	NA	NA	NA	NA	NA	NA	0.0605714
100	0.422857	0.169143	-0.194143	NA	-0.0604286	-0.038	0.061	-0.000714286	-0.0928571	0.0697143	0.207571	-0.0562857	0.160143	-0.0321429	NA	NA	-0.0522857	0.0132857	NA	NA	NA	NA	NA	NA	-0.0144286
101	-0.218143	-0.0988571	-0.235143	NA	0.0925714	-0.066	-0.28	0.00128571	0.564143	-0.483286	-0.181429	0.398714	-0.366857	-0.122143	NA	NA	-0.211286	0.221286	NA	NA	NA	NA	NA	NA	0.0465714
102	0.0648571	-0.169857	-0.315143	NA	0.219571	0.084	-0.446	-0.235714	0.224143	0.0477143	-0.227429	0.699714	0.0411429	0.00385714	NA	NA	-0.290286	-0.264714	NA	NA	NA	NA	NA	NA	0.0735714
103	-0.791143	-0.468857	-0.0941429	NA	-0.518429	-0.217	0.188	0.317286	-0.0678571	-0.481286	-1.29943	-0.233286	-0.910857	-0.598143	NA	NA	-0.423286	-0.106714	NA	NA	NA	NA	NA	NA	-0.325429
104	0.414857	0.609143	0.736857	NA	0.224571	0.247	0.513	-0.0487143	0.153143	1.47271	0.922571	0.516714	-0.518857	0.609857	NA	NA	1.77871	0.722286	NA	NA	NA	NA	NA	NA	0.351571
105	-0.0341429	-0.252857	0.00885714	NA	0.198571	-0.155	0.008	0.114286	-0.921857	-0.749286	0.0665714	-1.38329	0.799143	-0.232143	NA	NA	-0.309286	-0.542714	NA	NA	NA	NA	NA	NA	-0.192429
106	-0.548143	-0.301	-0.284714	NA	-1.50043	-0.138429	-0.223857	NA	-0.392571	-0.302857	-0.523286	NA	-0.698714	-0.183143	NA	-0.414857	-0.305571	-0.112714	-0.202571	-0.480571	NA	-0.935	-0.349	-0.207714	NA
107	-0.666143	-0.297	-0.104714	NA	-0.468429	-0.239429	-0.243857	NA	-0.141571	-0.246857	-0.243286	NA	-0.281714	-0.142143	NA	-0.0888571	-0.196571	0.0362857	-0.0715714	-0.614571	NA	-0.162	0.168	-0.369714	NA
108	-0.234143	0.067	0.202286	NA	-0.356429	-0.112429	0.0661429	NA	0.311429	0.483143	0.171714	NA	0.236286	0.318857	NA	0.324143	0.00342857	0.0252857	0.0444286	0.111429	NA	0.18	0.152	0.0362857	NA
109	0.593857	-0.028	-0.00371429	NA	-0.0954286	0.0935714	-0.00185714	NA	0.0274286	-0.157857	0.107714	NA	-0.139714	-0.325143	NA	0.0331429	0.0454286	0.276286	-0.0755714	0.170429	NA	-0.006	-0.274	0.156286	NA
110	1.03086	0.329	0.0522857	NA	1.41957	0.194571	0.160143	NA	0.128429	0.351143	0.424714	NA	0.307286	0.284857	NA	0.107143	0.109429	0.162286	0.298429	0.768429	NA	0.534	0.24	0.856286	NA
111	-0.605143	0.155	-0.171714	NA	0.184571	0.0115714	-0.00185714	NA	-0.278571	-0.993857	-0.301286	NA	-0.343714	-0.167143	NA	-0.447857	0.0794286	-0.345714	-0.184571	-0.382571	NA	-0.435	0.24	-0.843714	NA
112	0.428857	0.075	0.310286	NA	0.816571	0.190571	0.245143	NA	0.345429	0.867143	0.363714	NA	0.920286	0.213857	NA	0.487143	0.264429	-0.0417143	0.191429	0.427429	NA	0.824	-0.177	0.372286	NA
113	-0.584571	-0.363857	-0.228143	-0.292857	-0.737	NA	-0.368286	-0.328857	-0.343857	-0.569286	-0.379857	-0.343286	-0.421	-0.242	NA	-0.208143	-0.224429	-0.263571	NA	-0.585714	NA	-0.598429	NA	NA	NA
114	-0.131571	0.00514286	-0.0541429	-0.190857	-0.132	NA	-0.129286	-0.112857	-0.328857	0.210714	-0.286857	-0.407286	0.135	-0.506	NA	-0.129143	0.0965714	0.112429	NA	-0.0557143	NA	-0.120429	NA	NA	NA
115	-0.585571	-0.429857	-0.270143	-0.187857	-0.245	NA	-0.534286	0.236143	-0.189857	-0.516286	-0.338857	-0.819286	-0.517	-0.148	NA	-0.509143	-0.180429	-0.211571	NA	-0.677714	NA	-0.744429	NA	NA	NA
116	-0.374571	-0.312857	-0.182143	-0.244857	0.228	NA	-0.166286	-0.362857	-0.300857	-0.383286	-0.196857	-0.114286	-0.126	-0.203	NA	-0.0421429	-0.153429	-0.159571	NA	-0.0637143	NA	-0.392429	NA	NA	NA
117	1.30543	0.995143	0.952857	0.779143	0.266	NA	1.04571	0.533143	1.06914	1.26871	1.04914	0.930714	0.84	0.775	NA	1.06786	0.768571	0.812429	NA	1.06629	NA	1.42257	NA	NA	NA
118	-0.210571	-0.152857	-0.288143	0.152143	0.034	NA	-0.0182857	0.138143	-0.0948571	-0.185286	-0.141857	0.163714	-0.139	0.252	NA	-0.425143	-0.0904286	-0.420571	NA	0.0812857	NA	0.110571	NA	NA	NA
119	0.581429	0.259143	0.0698571	-0.0148571	0.586	NA	0.170714	-0.102857	0.189143	0.174714	0.295143	0.589714	0.228	0.072	NA	0.245857	-0.216429	0.130429	NA	0.235286	NA	0.322571	NA	NA	NA
120	-0.386143	-0.647714	-0.277	-0.284429	-0.274143	-0.0924286	-0.178714	-0.270857	-0.182714	-0.263714	-0.324286	-0.357429	-0.659286	-0.187857	NA	NA	-1.10557	-0.668714	NA	-0.340429	NA	NA	NA	-0.149571	-0.379714
121	1.04486	0.328286	0.495	-0.280429	0.949857	0.531571	0.465286	0.484143	0.346286	1.03229	0.257714	0.402571	1.16471	0.143143	NA	NA	0.656429	0.853286	NA	0.655571	NA	NA	NA	0.473429	0.432286
122	0.408857	0.255286	0.025	0.208571	-0.194143	-0.222429	0.104286	-0.115857	-0.0537143	-0.104714	0.0417143	0.288571	-0.387286	0.110143	NA	NA	0.329429	-0.409714	NA	-0.103429	NA	NA	NA	0.0414286	-0.167714
123	-0.524143	-0.319714	-0.162	-0.124429	0.0158571	-0.181429	-0.325714	-0.132857	-0.309714	-0.361714	-0.351286	-0.404429	0.151714	-0.281857	NA	NA	0.0144286	-0.223714	NA	-0.127429	NA	NA	NA	-0.344571	-0.265714
124	0.0378571	0.368286	0.204	0.528571	0.308857	0.177571	0.184286	0.142143	0.448286	0.443286	0.427714	0.598571	0.0417143	0.409143	NA	NA	0.294429	0.474286	NA	0.413571	NA	NA	NA	0.436429	0.645286
125	-0.544143	-0.0847143	-0.339	-0.271429	-0.727143	-0.444429	-0.450714	-0.291857	-0.444714	-0.818714	-0.518286	-1.06243	-0.174286	-0.531857	NA	NA	-0.0345714	-0.131714	NA	-0.412429	NA	NA	NA	-0.400571	-0.752714
126	-0.0371429	0.100286	0.054	0.223571	-0.0791429	0.231571	0.201286	0.185143	0.196286	0.0732857	0.466714	0.534571	-0.137286	0.339143	NA	NA	-0.154571	0.106286	NA	-0.0854286	NA	NA	NA	-0.0565714	0.488286
127	0.059	0.0532857	0.0771429	NA	0.717714	NA	-0.0664286	-0.222143	0.103286	NA	0.115286	NA	NA	-0.271143	NA	NA	0.134286	0.110143	-0.0342857	NA	NA	-0.0328571	NA	NA	NA
128	-0.377	-0.194714	-0.439857	NA	-0.786286	NA	-0.466429	0.119857	-0.199714	NA	-0.133714	NA	NA	0.345857	NA	NA	0.125286	-0.0108571	0.0707143	NA	NA	-0.216857	NA	NA	NA
129	0.354	-0.0437143	-0.0188571	NA	1.09071	NA	0.182571	0.120857	-0.220714	NA	0.207286	NA	NA	-0.143143	NA	NA	-0.145714	0.0301429	0.0947143	NA	NA	0.257143	NA	NA	NA
130	0.075	0.293286	0.0971429	NA	-0.288286	NA	0.196571	-0.114143	0.891286	NA	0.293286	NA	NA	0.0878571	NA	NA	0.140286	0.0441429	0.0757143	NA	NA	0.197143	NA	NA	NA
131	-0.085	0.119286	0.104143	NA	-0.482286	NA	0.389571	0.297857	0.346286	NA	0.0992857	NA	NA	0.425857	NA	NA	0.228286	0.594143	-0.0482857	NA	NA	0.214143	NA	NA	NA
132	0.075	-0.0467143	0.228143	NA	-0.552286	NA	0.107571	0.0628571	-0.0267143	NA	-0.107714	NA	NA	-0.245143	NA	NA	-0.0787143	-0.294857	-0.0492857	NA	NA	0.129143	NA	NA	NA
133	-0.101	-0.180714	-0.0478571	NA	0.300714	NA	-0.343429	-0.265143	-0.893714	NA	-0.473714	NA	NA	-0.200143	NA	NA	-0.403714	-0.472857	-0.109286	NA	NA	-0.547857	NA	NA	NA
134	-0.155286	-0.648571	-0.166429	-0.475143	0.0104286	NA	-0.175429	-0.135429	-0.237	-0.321857	-0.343	-0.349143	-0.331571	-0.190571	-0.191857	-0.440857	-0.334429	-0.472429	-0.234286	NA	NA	-0.521857	NA	NA	NA
135	-0.0382857	0.553429	-0.190429	0.108857	0.0614286	NA	-0.0894286	-0.243429	-0.094	-0.194857	-0.263	-0.232143	0.159429	-0.241571	-0.120857	-0.219857	0.216571	0.223571	0.420714	NA	NA	-0.0988571	NA	NA	NA
136	0.483714	0.428429	0.198571	0.546857	0.662429	NA	0.456571	0.313571	0.285	0.0831429	0.396	0.296857	0.684429	0.378429	0.262143	0.591143	0.708571	0.283571	0.189714	NA	NA	0.537143	NA	NA	NA
137	-0.269286	-0.465571	-0.196429	-0.482143	-0.220571	NA	-0.298429	-0.0894286	-0.296	-0.720857	-0.34	-0.662143	-0.403571	-0.0485714	-0.325857	-0.454857	-0.311429	-0.439429	-0.544286	NA	NA	-0.155857	NA	NA	NA
138	-0.386286	-0.278571	-0.0374286	-0.178143	-0.373571	NA	-0.416429	0.219571	-0.207	-0.0858571	-0.238	0.0898571	-0.382571	-0.263571	-0.215857	-0.280857	-0.182429	-0.165429	-0.166286	NA	NA	-0.264857	NA	NA	NA
139	0.510714	0.613429	0.395571	0.358857	0.280429	NA	0.432571	0.204571	0.553	0.872143	0.931	0.947857	0.329429	0.278429	0.573143	0.889143	0.272571	0.669571	0.635714	NA	NA	0.412143	NA	NA	NA
140	-0.145286	-0.202571	-0.00342857	0.120857	-0.420571	NA	0.0905714	-0.269429	-0.004	0.368143	-0.143	-0.0911429	-0.0555714	0.0874286	0.0191429	-0.0838571	-0.369429	-0.0994286	-0.301286	NA	NA	0.0921429	NA	NA	NA
141	-0.259286	-0.411286	0.167	NA	-0.540286	NA	0.119857	-0.00371429	NA	NA	NA	NA	NA	-0.161286	NA	0.121143	0.0241429	-0.838429	-0.290429	NA	NA	0.174	NA	NA	-0.0971429
142	-0.00128571	-0.345286	0.362	NA	0.582714	NA	0.0578571	-0.179714	NA	NA	NA	NA	NA	0.215714	NA	-0.0438571	0.277143	-0.390429	-0.574429	NA	NA	0.043	NA	NA	0.342857
143	0.758714	0.505714	0.203	NA	-0.328286	NA	0.400857	-0.0817143	NA	NA	NA	NA	NA	0.137714	NA	0.424143	-0.0188571	0.393571	-0.393429	NA	NA	0.404	NA	NA	0.231857
144	0.00171429	-0.205286	-0.151	NA	-0.303286	NA	-0.135143	-0.0797143	NA	NA	NA	NA	NA	0.0437143	NA	0.112143	0.171143	1.73257	0.267571	NA	NA	-0.186	NA	NA	-0.197143
145	-0.146286	0.609714	-0.189	NA	0.457714	NA	-0.0361429	0.316286	NA	NA	NA	NA	NA	0.156714	NA	-0.00785714	-0.218857	-0.128429	0.478571	NA	NA	-0.019	NA	NA	0.231857
146	-0.205286	-0.0582857	-0.152	NA	0.192714	NA	-0.159143	-0.147714	NA	NA	NA	NA	NA	0.111714	NA	-0.196857	-0.381857	-0.183429	0.316571	NA	NA	-0.059	NA	NA	0.0598571
147	-0.148286	-0.0952857	-0.24	NA	-0.0612857	NA	-0.248143	0.176286	NA	NA	NA	NA	NA	-0.504286	NA	-0.408857	0.147143	-0.585429	0.195571	NA	NA	-0.357	NA	NA	-0.572143
148	-1.10529	-0.65	-0.976143	NA	-0.955571	-0.486286	-0.642714	-0.743286	-0.582429	-1.95857	-0.775286	NA	-0.329	-0.741143	NA	-1.30143	-0.58	-1.86643	-1.20257	-1.15286	-0.99	-1.07214	0.230143	-2.315	-1.00529
149	0.501714	0.361	0.619857	NA	0.0164286	0.330714	0.595286	0.205714	0.379571	1.34743	0.499714	NA	0.654	0.549857	NA	0.484571	0.447	0.996571	-0.110571	0.117143	0.82	0.825857	0.118143	0.658	0.519714
150	0.367714	-0.009	-0.0661429	NA	0.357429	-0.120286	0.0732857	-0.173286	-0.119429	-0.296571	0.000714286	NA	-0.322	-0.124143	NA	-0.223429	-0.226	0.0965714	0.367429	0.00814286	0.147	0.217857	0.0141429	0.566	-0.0202857
151	-0.422286	-0.231	0.0688571	NA	-0.504571	0.0887143	-0.225714	-0.131286	0.192571	0.355429	-0.0362857	NA	-0.191	-0.133143	NA	-0.117429	0.033	0.134571	-0.186571	0.149143	-0.031	-0.114143	-0.202857	0.057	0.0567143
152	0.101714	-0.165	0.0648571	NA	0.172429	-0.0432857	-0.00271429	-0.293286	-0.127429	0.231429	-0.251286	NA	0.036	-0.142143	NA	0.0925714	0.116	0.101571	0.548429	0.129143	-0.019	0.00185714	0.399143	0.27	-0.0722857
153	0.880714	0.628	0.249857	NA	0.919429	0.275714	0.342286	1.07371	0.383571	0.610429	0.490714	NA	0.218	0.454857	NA	0.631571	0.359	0.544571	0.560429	0.583143	0.618	0.431857	-0.205857	0.808	0.688714
154	-0.324286	0.066	0.0388571	NA	-0.00557143	-0.0452857	-0.139714	0.0617143	-0.126429	-0.289571	0.0717143	NA	-0.066	0.135857	NA	0.433571	-0.149	-0.00742857	0.0234286	0.166143	-0.545	-0.291143	-0.352857	-0.044	-0.167286
155	-0.126571	-0.471143	-0.263571	-0.435857	-0.306143	-0.418857	-0.302286	NA	-0.411286	-0.876429	-0.472429	NA	-0.563	-0.414286	-0.176	-0.535857	-0.518143	NA	-0.412143	-0.349429	-0.116857	-0.0577143	NA	NA	NA
156	0.160429	-0.0621429	0.0254286	-0.441857	-0.506143	0.299143	0.247714	NA	0.139714	0.380571	0.122571	NA	0.209	0.0617143	-0.097	0.356143	-0.364143	NA	-0.0511429	-0.0254286	-0.0768571	0.164286	NA	NA	NA
157	-0.692571	-0.800143	-0.365571	0.0761429	-0.106143	-0.224857	-0.584286	NA	-0.574286	-1.01943	-0.424429	NA	-0.437	-0.412286	-0.263	-0.624857	-0.447143	NA	-0.276143	-0.263429	-0.744857	-0.592714	NA	NA	NA
158	-0.116571	0.227857	-0.0215714	0.0301429	0.158857	-0.0368571	-0.0542857	NA	0.00171429	0.200571	-0.0734286	NA	-0.027	-0.0362857	0.007	-0.144857	0.0978571	NA	-0.0621429	-0.0114286	0.0191429	-0.0487143	NA	NA	NA
159	1.25543	1.93786	0.976429	0.568143	1.05186	0.418143	1.11571	NA	1.24371	1.62557	0.843571	NA	1.556	1.06571	0.531	1.54314	2.04586	NA	1.21186	0.919571	1.38214	0.881286	NA	NA	NA
160	-0.339571	-0.411143	-0.209571	-0.0878571	-0.170143	-0.222857	-0.183286	NA	-0.208286	-0.257429	-0.133429	NA	-0.379	-0.130286	-0.084	-0.307857	-0.577143	NA	-0.297143	-0.164429	-0.291857	-0.129714	NA	NA	NA
161	-0.140571	-0.421143	-0.141571	0.291143	-0.122143	0.186143	-0.239286	NA	-0.191286	-0.0534286	0.137571	NA	-0.359	-0.134286	0.082	-0.285857	-0.237143	NA	-0.113143	-0.105429	-0.170857	-0.216714	NA	NA	NA
162	-0.494857	0.034	-0.257429	0.0558571	0.310143	-0.224571	-0.0768571	-0.277857	-0.116143	-0.126857	0.0271429	NA	-0.546429	-0.252	NA	-0.0258571	-0.386286	-0.240286	0.0688571	-0.563286	-0.157714	NA	NA	0.287286	NA
163	0.0651429	0.028	-0.0154286	-0.309143	-0.257857	0.00142857	-0.0738571	-0.0278571	0.135857	-0.156857	-0.303857	NA	-0.206429	0.203	NA	0.0861429	0.166714	-0.166286	-0.396143	0.585714	0.195286	NA	NA	-0.133714	NA
164	-0.219857	0.17	-0.203429	-0.163143	-0.530857	-0.129571	-0.107857	0.143143	-0.142143	-0.315857	-0.0348571	NA	-0.156429	-0.34	NA	-0.0488571	0.0487143	-0.127286	-0.0231429	-0.400286	-0.197714	NA	NA	0.375286	NA
165	-0.131857	-0.652	-0.428429	0.0828571	-0.202857	-0.226571	-0.246857	-0.0998571	-0.149143	-0.249857	-0.195857	NA	0.00757143	-0.208	NA	-0.0188571	-0.219286	-0.0522857	0.179857	-0.633286	-0.484714	NA	NA	-0.756714	NA
166	0.852143	1.414	1.19757	0.882857	0.982143	0.603429	1.00714	0.713143	0.764857	1.05214	1.40214	NA	0.993571	0.97	NA	1.21614	1.44571	1.12571	0.149857	1.26271	0.887286	NA	NA	1.39329	NA
167	-0.538857	-1.27	-0.564429	-0.704143	-0.503857	-0.254571	-0.415857	-0.383857	-0.591143	-0.375857	-0.775857	NA	-0.185429	-0.392	NA	-1.12386	-1.03729	-0.739286	-0.179143	-0.896286	-0.414714	NA	NA	-1.06771	NA
168	0.468143	0.276	0.271571	0.154857	0.203143	0.230429	-0.0858571	-0.0668571	0.0978571	0.173143	-0.118857	NA	0.0935714	0.019	NA	-0.0848571	-0.0182857	0.199714	0.199857	0.644714	0.172286	NA	NA	-0.0977143	NA
169	0.0668571	0.115429	-0.394857	-0.0905714	-0.0335714	0.0222857	0.111714	-0.115429	-0.170429	NA	0.140571	NA	0.146571	-0.0785714	NA	0.143143	NA	0.155429	0.0757143	NA	NA	NA	0.467714	NA	NA
170	-0.556143	-0.376571	-0.685857	-0.485571	-0.470571	-0.228714	-0.548286	-0.265429	-0.415429	NA	-0.502429	NA	-0.363429	-0.506571	NA	-0.237857	NA	-0.0975714	-0.102286	NA	NA	NA	0.489714	NA	NA
171	0.176857	0.168429	0.243143	0.00242857	-0.0645714	0.0392857	0.214714	0.000571429	0.0885714	NA	-0.0674286	NA	-0.104429	0.0754286	NA	-0.00185714	NA	0.198429	0.306714	NA	NA	NA	-0.498286	NA	NA
172	-0.460143	-0.202571	-0.153857	0.0854286	-0.103571	-0.0197143	-0.215286	0.0395714	-0.0174286	NA	-0.114429	NA	-0.675429	-0.355571	NA	0.420143	NA	-0.161571	-0.172286	NA	NA	NA	0.181714	NA	NA
173	-0.117143	0.0674286	0.0801429	-0.485571	-0.287571	-0.000714286	0.0167143	0.0435714	0.278571	NA	0.140571	NA	0.243571	0.555429	NA	0.0381429	NA	0.157429	-0.0152857	NA	NA	NA	-0.911286	NA	NA
174	0.681857	0.708429	-0.0408571	0.729429	0.984429	0.437286	0.649714	0.176571	0.208571	NA	0.0515714	NA	0.246571	0.311429	NA	0.278143	NA	0.424429	0.556714	NA	NA	NA	-0.00928571	NA	NA
175	0.207857	-0.480571	0.952143	0.244429	-0.0245714	-0.249714	-0.229286	0.120571	0.0275714	NA	0.351571	NA	0.506571	-0.00157143	NA	-0.639857	NA	-0.676571	-0.649286	NA	NA	NA	0.279714	NA	NA
176	1.026	0.936143	0.759714	NA	0.248571	NA	1.00686	NA	1.18486	NA	1.62986	1.09086	1.41629	0.987	NA	1.16771	NA	NA	NA	NA	NA	0.852143	NA	NA	NA
177	0.052	-0.0298571	0.0627143	NA	-0.274429	NA	0.0288571	NA	-0.00814286	NA	0.246857	-0.0401429	-0.170714	-0.082	NA	0.298714	NA	NA	NA	NA	NA	0.247143	NA	NA	NA
178	0.623	0.542143	0.360714	NA	0.522571	NA	0.508857	NA	0.428857	NA	0.717857	0.701857	0.800286	0.448	NA	0.536714	NA	NA	NA	NA	NA	0.519143	NA	NA	NA
179	-0.211	-0.138857	-0.0682857	NA	-0.322429	NA	-0.274143	NA	-0.325143	NA	0.0278571	-0.269143	-0.173714	-0.112	NA	-0.332286	NA	NA	NA	NA	NA	-0.210857	NA	NA	NA
180	-0.611	-0.469857	-0.369286	NA	-0.844429	NA	-0.559143	NA	-0.481143	NA	-0.752143	-0.343143	-0.775714	-0.584	NA	-0.640286	NA	NA	NA	NA	NA	-0.559857	NA	NA	NA
181	-0.341	-0.0818571	-0.314286	NA	0.410571	NA	-0.349143	NA	-0.389143	NA	-1.28514	-0.191143	-0.444714	-0.477	NA	-0.527286	NA	NA	NA	NA	NA	-0.318857	NA	NA	NA
182	-0.538	-0.757857	-0.431286	NA	0.259571	NA	-0.362143	NA	-0.410143	NA	-0.585143	-0.949143	-0.651714	-0.18	NA	-0.503286	NA	NA	NA	NA	NA	-0.528857	NA	NA	NA
183	-0.373286	-0.514571	-0.072	NA	-0.192143	NA	-0.083	NA	-0.0647143	NA	-0.394429	NA	-0.149286	-0.132857	NA	NA	-0.0691429	-0.316429	NA	1.30586	NA	-0.431429	NA	NA	-0.0904286
184	-0.157286	-0.103571	-0.105	NA	-0.169143	NA	-0.158	NA	0.0282857	NA	-0.530429	NA	-0.721286	-0.275857	NA	NA	-0.174143	0.154571	NA	-0.118143	NA	0.0835714	NA	NA	-0.336429
185	0.0687143	-0.365571	0.043	NA	0.385857	NA	0.041	NA	0.0432857	NA	0.197571	NA	-0.00728571	0.0551429	NA	NA	0.0518571	-0.0774286	NA	0.407857	NA	0.190571	NA	NA	0.180571
186	0.443714	0.240429	0.099	NA	-0.441143	NA	-0.005	NA	-0.0207143	NA	0.458571	NA	0.150714	0.316143	NA	NA	0.0508571	-0.0474286	NA	0.272857	NA	0.141571	NA	NA	0.291571
187	0.0857143	0.384429	0.07	NA	0.144857	NA	-0.02	NA	0.0602857	NA	0.0625714	NA	-0.0122857	-0.0868571	NA	NA	-0.388143	0.0495714	NA	-1.13014	NA	-0.0824286	NA	NA	-0.0434286
188	0.304714	0.355429	0.116	NA	0.832857	NA	0.292	NA	0.105286	NA	0.567571	NA	0.921714	0.455143	NA	NA	0.228857	0.194571	NA	-0.503143	NA	0.213571	NA	NA	0.339571
189	-0.372286	0.00342857	-0.151	NA	-0.561143	NA	-0.067	NA	-0.151714	NA	-0.361429	NA	-0.182286	-0.330857	NA	NA	0.299857	0.0425714	NA	-0.235143	NA	-0.115429	NA	NA	-0.341429
190	0.0555714	0.166286	0.354714	0.537143	0.624857	-0.0562857	0.408	0.231286	0.326714	0.563143	0.368857	0.535857	-0.0654286	0.201714	0.138571	0.637286	0.302143	0.297143	0.100429	0.257286	0.167286	0.554	NA	NA	NA
191	0.0625714	0.0812857	0.123714	0.127143	0.582857	0.238714	0.13	0.226286	-0.0822857	0.0331429	0.0778571	0.377857	0.134571	-0.0382857	-0.165429	0.0642857	-0.0838571	-0.0788571	0.106429	0.0972857	0.357286	0.261	NA	NA	NA
192	0.528571	0.446286	1.16871	1.31414	-0.158143	0.241714	1.046	0.788286	0.985714	1.01514	1.17986	1.32486	0.975571	0.896714	0.786571	1.56829	0.768143	0.635143	0.765429	0.911286	0.630286	1.271	NA	NA	NA
193	-0.0534286	-0.163714	-0.303286	-0.352857	-0.337143	-0.0722857	-0.492	-0.209714	-0.0922857	-0.441857	-0.685143	-0.483143	0.238571	-0.266286	-0.0614286	-0.427714	0.167143	-0.166857	-0.0965714	-0.0837143	-0.464714	-0.59	NA	NA	NA
194	-0.0284286	-0.180714	-0.719286	-0.806857	-0.330143	-0.0572857	-0.418	-0.585714	-0.391286	-0.338857	-0.330143	-0.893143	-0.628429	-0.0592857	-0.357429	-0.823714	-0.362857	-0.292857	-0.564571	-0.388714	-0.794714	-0.852	NA	NA	NA
195	-0.182429	-0.00971429	-0.204286	-0.316857	-0.174143	0.0357143	-0.246	-0.275714	-0.431286	-0.259857	-0.369143	-0.367143	-0.0364286	-0.401286	0.0655714	-0.456714	-0.213857	-0.0198571	0.317429	-0.481714	0.323286	-0.223	NA	NA	NA
196	-0.382429	-0.339714	-0.420286	-0.501857	-0.208143	-0.330286	-0.428	-0.174714	-0.315286	-0.570857	-0.242143	-0.495143	-0.618429	-0.333286	-0.406429	-0.561714	-0.576857	-0.373857	-0.628571	-0.311714	-0.218714	-0.421	NA	NA	NA
197	0.849571	0.142857	0.638143	0.160143	1.148	0.328286	0.555143	0.433571	0.529714	0.561143	0.753714	NA	0.727857	0.279714	0.284571	0.690571	-0.014	0.295857	0.886286	0.8	0.685714	0.592429	NA	0.471429	NA
198	0.0355714	-0.403143	-0.256857	-0.325857	0.326	-0.133714	-0.111857	-0.0324286	0.113714	-0.0258571	-0.145286	NA	0.272857	-0.0722857	-0.0814286	-0.0444286	0.188	-0.251143	0.0572857	-0.075	-0.197286	-0.230571	NA	0.0974286	NA
199	0.824571	0.661857	0.684143	0.455143	-0.213	0.258286	0.551143	0.219571	0.548714	1.00714	0.889714	NA	1.10486	0.614714	0.542571	0.642571	1.378	0.844857	0.884286	0.765	0.849714	0.795429	NA	0.381429	NA
200	-0.349429	0.347857	-0.0568571	-0.116857	-0.338	-0.158714	-0.235857	-0.207429	-0.174286	-0.109857	-0.312286	NA	0.179857	-0.195286	-0.198429	-0.150429	0.043	0.000857143	-0.139714	-0.028	-0.239286	-0.408571	NA	-0.224571	NA
201	-0.0194286	0.0158571	-0.544857	-0.176857	-0.182	-0.167714	-0.106857	-0.428429	-0.359286	-0.263857	-0.297286	NA	-0.182143	-0.169286	-0.346429	-0.394429	-0.284	-0.343143	-0.248714	-0.211	-0.182286	-0.415571	NA	-0.176571	NA
202	-0.761429	-0.756143	0.0221429	0.286143	-0.62	-0.0417143	-0.358857	-0.130429	-0.196286	-0.532857	-0.287286	NA	-1.20314	-0.0162857	-0.0824286	-0.0604286	-0.745	-0.185143	-0.902714	-1.03	-0.720286	-0.548571	NA	-0.0295714	NA
203	-0.579429	-0.00914286	-0.485857	-0.281857	-0.121	-0.0847143	-0.292857	0.145571	-0.462286	-0.635857	-0.601286	NA	-0.900143	-0.441286	-0.118429	-0.683429	-0.566	-0.362143	-0.536714	-0.221	-0.196286	0.215429	NA	-0.519571	NA
204	-0.242857	-0.534143	-0.404714	NA	-0.104143	0.102571	-0.244857	-0.223571	-0.209	NA	0.334857	NA	-0.768286	-0.183429	0.370286	-0.179857	-0.505429	-0.354714	-0.406429	NA	NA	-0.386143	NA	-0.419	NA
205	-0.155857	0.294857	0.146286	NA	-0.360143	0.0255714	-0.213857	-0.00257143	-0.1	NA	-0.0711429	NA	-0.129286	0.00157143	-0.178714	0.0261429	0.0855714	0.225286	0.108571	NA	NA	-0.354143	NA	-0.016	NA
206	0.216143	0.581857	0.265286	NA	-0.175143	0.0925714	0.461143	0.136429	0.363	NA	-0.119143	NA	0.640714	0.273571	0.237286	0.460143	0.434571	0.184286	0.134571	NA	NA	0.671857	NA	0.207	NA
207	0.168143	0.446857	0.108286	NA	0.489857	-0.120429	0.0191429	0.318429	-0.107	NA	-0.0981429	NA	-0.140286	-0.104429	-0.337714	-0.0878571	0.0935714	0.00428571	0.311571	NA	NA	0.214857	NA	0.171	NA
208	0.176143	0.154857	0.192286	NA	0.775857	-0.00542857	0.248143	0.00442857	0.018	NA	0.0758571	NA	0.0397143	0.183571	0.286286	0.00514286	0.146571	0.249286	0.386571	NA	NA	0.294857	NA	0.197	NA
209	0.192143	-0.000142857	0.0162857	NA	-0.205143	0.0735714	0.393143	0.182429	0.424	NA	0.0988571	NA	0.461714	0.309571	-0.0367143	0.278143	-0.0764286	0.183286	0.0415714	NA	NA	0.236857	NA	0.244	NA
210	-0.353857	-0.944143	-0.323714	NA	-0.421143	-0.168429	-0.662857	-0.415571	-0.389	NA	-0.221143	NA	-0.104286	-0.480429	-0.340714	-0.501857	-0.178429	-0.491714	-0.576429	NA	NA	-0.678143	NA	-0.384	NA
211	NA	-0.666857	-0.459714	NA	-0.0144286	NA	-0.161	NA	-0.256429	NA	NA	NA	-0.559143	-0.324143	-0.235714	NA	NA	NA	0.138714	NA	NA	NA	-0.294429	-0.408571	NA
212	NA	-0.249857	-0.0697143	NA	-0.213429	NA	-0.087	NA	-0.289429	NA	NA	NA	-0.417143	-0.144143	0.286286	NA	NA	NA	-0.402286	NA	NA	NA	-0.0334286	-0.304571	NA
213	NA	0.309143	0.235286	NA	0.0375714	NA	0.117	NA	0.287571	NA	NA	NA	0.201857	0.191857	0.0512857	NA	NA	NA	0.171714	NA	NA	NA	-0.498429	0.423429	NA
214	NA	0.104143	0.0192857	NA	-0.0164286	NA	0.161	NA	0.143571	NA	NA	NA	0.416857	0.264857	-0.0907143	NA	NA	NA	0.326714	NA	NA	NA	0.305571	0.477429	NA
215	NA	0.866143	0.689286	NA	0.661571	NA	0.847	NA	1.07757	NA	NA	NA	1.00586	1.04486	0.373286	NA	NA	NA	0.881714	NA	NA	NA	0.283571	1.11343	NA
216	NA	-0.160857	-0.261714	NA	-0.0214286	NA	-0.517	NA	-0.456429	NA	NA	NA	-0.325143	-0.448143	-0.179714	NA	NA	NA	-0.573286	NA	NA	NA	0.291571	-0.552571	NA
217	NA	-0.201857	-0.152714	NA	-0.433429	NA	-0.36	NA	-0.506429	NA	NA	NA	-0.323143	-0.585143	-0.204714	NA	NA	NA	-0.543286	NA	NA	NA	-0.0544286	-0.748571	NA
218	-0.382	-0.336	-0.147857	0.376429	-0.602429	NA	-0.26	0.199571	-0.263857	NA	-0.130571	-0.516714	-0.609857	-0.112429	NA	-0.477714	-0.220143	NA	-0.435857	-0.173286	NA	-0.467429	NA	NA	NA
219	0.636	-0.113	0.0101429	-0.300571	0.00357143	NA	0.084	-0.0464286	-0.0498571	NA	-0.00657143	-0.00871429	-0.0788571	-0.0544286	NA	0.0732857	-0.860143	NA	0.297143	0.0957143	NA	0.151571	NA	NA	NA
220	-0.097	0.06	0.0791429	0.787429	-0.0774286	NA	0.056	-0.210429	0.0811429	NA	0.0404286	-0.100714	0.0741429	0.0185714	NA	-0.0377143	0.357857	NA	0.0831429	-0.0772857	NA	0.0355714	NA	NA	NA
221	-0.044	0.048	-0.121857	-0.640571	0.212571	NA	0.05	-0.0514286	-0.0638571	NA	0.0264286	0.504286	-0.134857	0.0525714	NA	0.118286	0.255857	NA	0.162143	0.0177143	NA	0.188571	NA	NA	NA
222	-0.213	0.152	0.0921429	0.0914286	-0.0714286	NA	-0.109	0.0485714	0.284143	NA	-0.0755714	0.493286	0.389143	0.00757143	NA	0.279286	0.710857	NA	-0.0628571	0.158714	NA	-0.118429	NA	NA	NA
223	-0.041	-0.127	-0.0558571	-0.219571	0.201571	NA	-0.086	0.0335714	-0.212857	NA	-0.0735714	-0.613714	-0.222857	-0.145429	NA	-0.196714	-0.0941429	NA	-0.0758571	-0.175286	NA	-0.171429	NA	NA	NA
224	0.141	0.316	0.144143	-0.0945714	0.333571	NA	0.265	0.0265714	0.225143	NA	0.219429	0.242286	0.583143	0.233571	NA	0.241286	-0.150143	NA	0.0321429	0.153714	NA	0.381571	NA	NA	NA
225	-0.0647143	-0.0657143	-0.0138571	-0.0781429	0.0614286	0.031	0.110571	NA	-0.154	NA	-0.0871429	NA	-0.0624286	-0.164	0.169857	0.0897143	0.0682857	-0.142286	NA	NA	NA	0.151	NA	-0.209857	-0.0182857
226	-0.249714	-0.297714	-0.302857	-0.320143	0.127429	-0.151	-0.531429	NA	-0.568	NA	-0.593143	NA	-0.627429	-0.63	-0.305143	-0.759286	-0.699714	-0.838286	NA	NA	NA	-0.761	NA	-0.408857	-0.612286
227	0.139286	0.0222857	-0.00785714	0.416857	-0.205571	-0.184	-0.0814286	NA	0.137	NA	0.114857	NA	-0.475429	0.209	-0.195143	0.113714	-0.233714	-0.0612857	NA	NA	NA	-0.086	NA	0.166143	0.139714
228	-0.178714	-0.222714	-0.102857	-0.325143	-0.0595714	0.028	-0.292429	NA	-0.267	NA	-0.238143	NA	-0.0264286	-0.174	-0.0131429	-0.133286	0.124286	-0.205286	NA	NA	NA	-0.328	NA	-0.0528571	-0.0852857
229	0.613286	0.346286	0.100143	-0.214143	0.583429	0.266	0.408571	NA	-0.002	NA	0.309857	NA	0.616571	0.158	0.0358571	0.293714	0.164286	0.432714	NA	NA	NA	0.546	NA	0.377143	0.325714
230	-0.635714	-0.317714	-0.434857	0.181857	-0.901571	-0.191	-0.283429	NA	-0.041	NA	-0.0781429	NA	-0.184429	-0.295	-0.254143	-0.590286	-0.365714	-0.155286	NA	NA	NA	-0.251	NA	-0.444857	-0.462286
231	0.376286	0.535286	0.762143	0.338857	0.394429	0.201	0.669571	NA	0.895	NA	0.571857	NA	0.759571	0.896	0.561857	0.985714	0.942286	0.969714	NA	NA	NA	0.729	NA	0.573143	0.712714
232	-0.242714	0.07	-0.134143	NA	0.213429	-0.067	0.0581429	NA	-0.162571	NA	-0.177429	NA	-0.134286	-0.143714	0.127	-0.191571	-0.0624286	-0.00742857	0.0315714	0.191	-0.0277143	NA	NA	NA	NA
233	0.366286	0.291	0.115857	NA	0.0814286	0.091	0.0931429	NA	0.299429	NA	0.238571	NA	0.373714	0.257286	0.032	0.397429	0.331571	0.253571	0.422571	0.634	0.551286	NA	NA	NA	NA
234	-0.168714	0.045	0.0668571	NA	0.408429	0.002	0.0221429	NA	-0.123571	NA	0.0985714	NA	0.171714	-0.0657143	0.158	-0.0795714	0.0265714	-0.198429	-0.0994286	-0.069	-0.0807143	NA	NA	NA	NA
235	-0.0687143	0.008	-0.0311429	NA	-0.135571	-0.041	-0.126857	NA	0.0104286	NA	-0.0344286	NA	0.101714	-0.0477143	0.078	0.126429	-0.0484286	0.209571	0.259571	-0.073	-0.179714	NA	NA	NA	NA
236	0.445286	0.132	0.177857	NA	0.223429	-0.061	0.234143	NA	0.250429	NA	0.0675714	NA	0.0917143	0.162286	-0.176	0.152429	0.544571	-0.0574286	0.0285714	-0.122	0.177286	NA	NA	NA	NA
237	-0.313714	-0.584	-0.228143	NA	-0.442571	-0.045	-0.303857	NA	-0.379571	NA	-0.192429	NA	-0.490286	-0.206714	-0.243	-0.489571	-0.599429	-0.282429	-0.389429	-0.568	-0.590714	NA	NA	NA	NA
238	-0.0177143	0.038	0.0328571	NA	-0.348571	0.121	0.0231429	NA	0.105429	NA	-0.000428571	NA	-0.114286	0.0442857	0.024	0.0844286	-0.192429	0.0825714	-0.253429	0.007	0.150286	NA	NA	NA	NA
239	-0.451429	-0.709857	-0.487143	NA	-0.484143	NA	-0.326857	-0.125571	0.0758571	-1.15243	-0.0924286	NA	NA	-0.237	NA	-0.354429	1.23457	NA	-0.03	-0.484571	-0.199429	NA	NA	NA	NA
240	-0.107429	-0.216857	-0.162143	NA	0.515857	NA	-0.0218571	-0.148571	-0.185143	-0.143429	0.0825714	NA	NA	-0.086	NA	-0.0734286	-0.201429	NA	0.032	0.211429	0.102571	NA	NA	NA	NA
241	-0.293429	0.589143	0.485857	NA	0.288857	NA	0.235143	0.405429	0.0108571	0.908571	0.379571	NA	NA	0.295	NA	0.310571	-0.0344286	NA	0.349	0.598429	0.110571	NA	NA	NA	NA
242	-0.251429	-0.354857	-0.0191429	NA	-0.395143	NA	-0.267857	-0.456571	-0.174143	-0.188429	-0.487429	NA	NA	0.002	NA	0.164571	-0.391429	NA	-0.143	-0.409571	-0.162429	NA	NA	NA	NA
243	0.202571	0.0531429	-0.0721429	NA	0.156857	NA	0.0491429	0.0464286	0.278857	-0.0214286	0.358571	NA	NA	0.045	NA	0.0755714	0.467571	NA	-0.129	-0.109571	0.0835714	NA	NA	NA	NA
244	0.398571	0.255143	0.0858571	NA	-0.457143	NA	0.0951429	0.217429	-0.181143	0.379571	-0.272429	NA	NA	-0.21	NA	-0.241429	-0.171429	NA	0.097	-0.0615714	0.0355714	NA	NA	NA	NA
245	0.502571	0.384143	0.168857	NA	0.374857	NA	0.237143	0.0614286	0.174857	0.217571	0.0315714	NA	NA	0.191	NA	0.118571	-0.903429	NA	-0.176	0.255429	0.0295714	NA	NA	NA	NA
246	0.260286	0.103286	0.0581429	NA	0.888143	-0.216	0.184571	-0.456143	0.254286	0.347571	0.398857	0.0841429	0.110286	0.208	-0.263143	0.254571	0.0522857	NA	NA	NA	NA	0.105	NA	NA	NA
247	0.0602857	0.192286	0.111143	NA	0.237143	0.249	0.289571	0.488857	0.00928571	0.676571	0.103857	0.440143	-0.0717143	0.137	0.239857	0.334571	0.101286	NA	NA	NA	NA	0.433	NA	NA	NA
248	0.313286	-0.216714	-0.101857	NA	0.0751429	0.117	-0.0694286	0.0898571	-0.224714	0.187571	-0.166143	0.0421429	-0.0917143	-0.191	0.0438571	-0.429429	0.0612857	NA	NA	NA	NA	0.203	NA	NA	NA
249	-0.160714	0.0132857	0.322143	NA	-0.111857	-0.018	-0.123429	0.0428571	0.190286	0.445571	0.0908571	0.203143	0.127286	0.051	0.0868571	0.167571	0.0142857	NA	NA	NA	NA	-0.094	NA	NA	NA
250	-0.140714	-0.164714	-0.116857	NA	-0.319857	0.073	-0.199429	0.114857	-0.0537143	0.357571	-0.204143	0.00714286	-0.0367143	-0.252	-0.0751429	-0.109429	-0.0837143	NA	NA	NA	NA	-0.328	NA	NA	NA
251	-0.109714	-0.119714	-0.177857	NA	-0.207857	-0.093	-0.0164286	-0.180143	0.000285714	0.00557143	0.0428571	-0.280857	0.151286	0.039	-0.0961429	-0.173429	-0.425714	NA	NA	NA	NA	-0.243	NA	NA	NA
252	-0.222714	0.192286	-0.0948571	NA	-0.560857	-0.112	-0.0654286	-0.100143	-0.175714	-2.02043	-0.266143	-0.495857	-0.188714	0.008	0.0638571	-0.0444286	0.280286	NA	NA	NA	NA	-0.076	NA	NA	NA
253	0.323	NA	0.0584286	0.242	0.340286	0.154	0.0932857	0.857714	0.127	0.519143	NA	NA	0.258429	0.00428571	0.115429	0.117143	0.126286	0.153143	NA	0.0202857	NA	0.178	NA	NA	NA
254	-0.312	NA	-0.266571	-0.848	-0.217714	-0.266	-0.592714	-1.13029	-0.911	-0.993857	NA	NA	-1.12857	-0.479714	-0.205571	-0.984857	-0.423714	-0.587857	NA	-0.451714	NA	-0.635	NA	NA	NA
255	-0.652	NA	-0.382571	-0.841	-0.0307143	-0.13	-0.331714	-0.0662857	-0.794	-0.814857	NA	NA	-0.681571	-0.761714	-0.258571	-0.922857	-0.952714	-0.429857	NA	-0.283714	NA	-0.393	NA	NA	NA
256	0.202	NA	0.0434286	0.79	0.155286	0.006	0.632286	0.457714	0.656	0.506143	NA	NA	0.934429	0.497286	0.116429	0.679143	0.0902857	0.324143	NA	0.470286	NA	0.594	NA	NA	NA
257	0.12	NA	0.0154286	-0.147	0.116286	0.063	-0.0687143	0.0207143	0.078	0.000142857	NA	NA	-0.00957143	-0.00571429	-0.0205714	0.0381429	0.314286	-0.0268571	NA	-0.0127143	NA	-0.108	NA	NA	NA
258	-0.039	NA	0.294429	0.285	-0.528714	0.108	0.0732857	-0.0562857	0.247	0.251143	NA	NA	0.295429	0.223286	0.00742857	0.381143	0.526286	0.221143	NA	0.182286	NA	0.209	NA	NA	NA
259	0.358	NA	0.237429	0.519	0.165286	0.065	0.194286	-0.0832857	0.597	0.532143	NA	NA	0.331429	0.522286	0.245429	0.692143	0.319286	0.346143	NA	0.0752857	NA	0.155	NA	NA	NA
260	-0.195429	-0.242429	0.0531429	0.136143	-0.389143	-0.197571	0.0475714	-0.179714	-0.0895714	0.193286	NA	-0.204286	-0.222286	-0.106714	0.167429	0.00585714	-0.294143	-0.108429	NA	0.00142857	NA	0.0834286	0.120429	NA	NA
261	0.110571	0.155571	0.0751429	0.285143	0.229857	0.0164286	0.0685714	-0.187714	0.141429	-0.135714	NA	0.171714	0.218714	-0.141714	0.0194286	0.0428571	0.213857	0.0855714	NA	0.123429	NA	0.0794286	-0.0765714	NA	NA
262	1.06857	0.631571	0.329143	0.630143	0.450857	0.342429	0.430571	0.553286	0.526429	0.444286	NA	0.382714	1.09871	0.448286	0.0154286	0.682857	0.711857	0.679571	NA	0.758429	NA	0.475429	0.149429	NA	NA
263	-0.516429	-0.551429	-0.197857	-0.465857	0.0118571	-0.311571	-0.408429	-0.0917143	-0.340571	-0.810714	NA	-0.396286	-0.0772857	-0.245714	-0.0585714	-0.421143	-0.439143	-0.381429	NA	-0.389571	NA	-0.362571	-0.00857143	NA	NA
264	-0.546429	-0.384429	-0.337857	-0.902857	-0.0581429	-0.0795714	-0.552429	-0.286714	-0.466571	-0.292714	NA	-0.289286	-0.771286	-0.304714	-0.0765714	-0.777143	-0.452143	-0.583429	NA	-0.442571	NA	-0.628571	-0.313571	NA	NA
265	-0.0234286	0.0115714	-0.143857	-0.0118571	-0.125143	0.259429	0.133571	0.121286	0.0474286	0.0402857	NA	0.367714	0.104714	0.0872857	0.0154286	0.0368571	0.271857	0.0695714	NA	0.102429	NA	0.136429	0.0654286	NA	NA
266	0.102571	0.379571	0.222143	0.329143	-0.120143	-0.0295714	0.280571	0.0712857	0.181429	0.561286	NA	-0.0322857	-0.351286	0.263286	-0.0825714	0.429857	-0.0121429	0.238571	NA	-0.153571	NA	0.216429	0.0634286	NA	NA
267	0.0407143	-0.333714	-0.130571	NA	-0.484	-0.135857	-0.164286	NA	-0.0444286	NA	0.0541429	-0.0268571	-0.222286	0.101143	NA	-0.253286	-0.480857	-0.0104286	-0.314857	-0.424714	-0.0895714	0.123571	0.213714	NA	-0.358857
268	-0.0782857	0.0722857	0.207429	NA	-0.249	0.123143	0.164714	NA	0.137571	NA	0.186143	0.0841429	0.174714	0.0721429	NA	0.390714	0.305143	0.279571	-0.157857	0.274286	0.0654286	-0.0594286	0.164714	NA	0.344143
269	0.474714	0.591286	0.521429	NA	-0.06	0.0391429	0.745714	NA	0.668571	NA	-0.0678571	0.0221429	0.474714	0.237143	NA	0.796714	0.235143	0.570571	0.501143	0.572286	0.221429	0.0635714	0.429714	NA	0.797143
270	0.169714	0.155286	0.0644286	NA	0.92	0.131143	0.105714	NA	-0.0534286	NA	-0.104857	-0.178857	0.144714	-0.0648571	NA	-0.0622857	0.155143	0.0975714	0.197143	-0.190714	0.289429	-0.131429	0.171714	NA	-0.0718571
271	-0.0132857	-0.0337143	-0.0645714	NA	-0.233	-0.0168571	-0.122286	NA	0.147571	NA	-0.314857	0.192143	-0.0412857	-0.0638571	NA	0.234714	-0.110857	-0.0794286	-0.220857	-0.0927143	-0.145571	-0.0614286	-0.360286	NA	0.0611429
272	-0.428286	-0.200714	-0.398571	NA	0.493	-0.173857	-0.527286	NA	-0.344429	NA	-0.125857	-0.392857	-0.0712857	-0.163857	NA	-0.316286	-0.00985714	-0.404429	-0.0338571	-0.123714	-0.226571	-0.175429	-0.484286	NA	-0.0908571
273	-0.165286	-0.250714	-0.199571	NA	-0.387	0.0331429	-0.202286	NA	-0.511429	NA	0.373143	0.300143	-0.459286	-0.117857	NA	-0.790286	-0.0938571	-0.453429	0.0291429	-0.0147143	-0.114571	0.240571	-0.135286	NA	-0.680857
274	-0.303429	-0.719571	-0.346714	NA	-0.194286	-0.681857	-0.105571	NA	-0.300429	NA	NA	0.126143	-0.577143	-0.362	-0.273571	-0.885857	-0.736	-0.440571	-0.172286	-0.75	-0.409571	NA	NA	NA	NA
275	0.517571	0.634429	0.395286	NA	0.597714	0.452143	0.620429	NA	0.525571	NA	NA	0.00414286	0.848857	0.563	0.172429	0.806143	0.571	0.510429	0.561714	0.732	0.474429	NA	NA	NA	NA
276	0.289571	0.636429	0.497286	NA	0.407714	0.336143	0.266429	NA	0.782571	NA	NA	-0.378857	1.00186	0.676	0.415429	0.954143	0.606	0.642429	0.356714	0.969	0.410429	NA	NA	NA	NA
277	-0.0524286	0.0604286	0.0272857	NA	-0.331286	-0.130857	0.0194286	NA	0.0685714	NA	NA	-0.433857	0.156857	-0.025	-0.153571	0.298143	0.014	0.0564286	-0.246286	-0.102	-0.177571	NA	NA	NA	NA
278	0.352571	0.112429	0.111286	NA	-0.141286	0.203143	-0.0215714	NA	-0.0514286	NA	NA	0.424143	0.492857	0.042	-0.00857143	-0.0178571	0.249	0.226429	0.115714	0.27	0.455429	NA	NA	NA	NA
279	-0.715429	-0.768571	-0.519714	NA	-0.303286	-0.294857	-0.406571	NA	-0.825429	NA	NA	-0.0698571	-1.33414	-0.623	0.165429	-0.860857	-0.809	-0.894571	-0.529286	-0.912	-0.741571	NA	NA	NA	NA
280	-0.0884286	0.0444286	-0.164714	NA	-0.0352857	0.116143	-0.372571	NA	-0.199429	NA	NA	0.328143	-0.589143	-0.271	-0.317571	-0.293857	0.105	-0.100571	-0.0862857	-0.207	-0.0115714	NA	NA	NA	NA
281	0.726571	NA	0.0567143	-0.124143	0.184429	0.255	0.175571	NA	0.0311429	-0.355143	0.216286	NA	0.0772857	0.0368571	0.222429	0.167429	0.0672857	0.112571	NA	NA	NA	NA	NA	NA	NA
282	-0.0664286	NA	0.300714	-0.0261429	-0.116571	-0.403	0.159571	NA	0.124143	0.203857	0.101286	NA	0.430286	0.232857	0.242429	0.166429	-0.0307143	-0.0724286	NA	NA	NA	NA	NA	NA	NA
283	0.127571	NA	0.145714	1.00386	0.441429	0.214	0.231571	NA	0.157143	0.0428571	-0.0127143	NA	0.413286	0.0988571	0.173429	0.264429	0.346286	0.176571	NA	NA	NA	NA	NA	NA	NA
284	-0.324429	NA	-0.380286	-0.791143	-0.305571	-0.216	-0.412429	NA	-0.459857	0.0978571	0.0792857	NA	-0.819714	-0.583143	-0.290571	-0.649571	-0.214714	-0.590429	NA	NA	NA	NA	NA	NA	NA
285	-0.203429	NA	-0.121286	0.221857	-0.106571	-0.03	-0.204429	NA	0.264143	0.0118571	-0.287714	NA	-0.353714	0.116857	-0.149571	-0.302571	-0.256714	0.294571	NA	NA	NA	NA	NA	NA	NA
286	-0.458429	NA	-0.400286	-0.539143	-0.00657143	0.115	-0.194429	NA	-0.468857	0.429857	-0.0807143	NA	-0.317714	-0.280143	-0.214571	-0.209571	-0.245714	-0.393429	NA	NA	NA	NA	NA	NA	NA
287	0.198571	NA	0.398714	0.254857	-0.0905714	0.065	0.244571	NA	0.352143	-0.431143	-0.0157143	NA	0.570286	0.377857	0.0164286	0.563429	0.334286	0.472571	NA	NA	NA	NA	NA	NA	NA
288	-0.0677143	0.627714	0.217714	NA	0.491714	-0.0404286	0.248143	NA	0.517857	NA	0.323571	NA	1.026	0.286286	0.172571	0.612429	0.501857	0.168	0.482714	NA	NA	0.315286	-0.594429	0.396143	NA
289	0.105286	-0.0242857	-0.119286	NA	-0.0572857	-0.0144286	0.0341429	NA	0.0318571	NA	0.0975714	NA	0.14	0.0152857	0.132571	-0.104571	-0.265143	-0.199	0.274714	NA	NA	-0.0387143	-0.152429	0.0741429	NA
290	-0.248714	0.0497143	-0.0402857	NA	-0.0332857	0.0225714	-0.0668571	NA	0.000857143	NA	-0.0224286	NA	-0.219	-0.102714	0.0885714	-0.0335714	-0.0391429	0.109	-0.120286	NA	NA	-0.0537143	-0.113429	-0.216857	NA
291	0.0842857	-0.420286	-0.0952857	NA	-0.407286	-0.121429	-0.193857	NA	-0.204143	NA	-0.0724286	NA	-0.64	-0.0937143	-0.00542857	-0.345571	-0.0991429	-0.133	-0.583286	NA	NA	-0.100714	0.414571	-0.398857	NA
292	0.133286	0.0647143	0.176714	NA	-0.136286	-0.0484286	0.172143	NA	0.0238571	NA	-0.00342857	NA	-0.132	0.109286	-0.0834286	0.136429	0.234857	0.119	-0.0112857	NA	NA	0.00728571	0.0145714	0.0791429	NA
293	-0.0667143	0.0307143	-0.139286	NA	0.563714	0.109571	-0.0988571	NA	-0.367143	NA	-0.120429	NA	-0.187	-0.279714	-0.167429	-0.174571	-0.0901429	-0.004	0.0927143	NA	NA	-0.145714	-0.0174286	0.0931429	NA
294	0.0602857	-0.328286	-0.000285714	NA	-0.421286	0.0925714	-0.0948571	NA	-0.00314286	NA	-0.202429	NA	0.012	0.0652857	-0.137429	-0.0905714	-0.243143	-0.06	-0.135286	NA	NA	0.0162857	0.448571	-0.0268571	NA
295	-0.126429	0.147714	-0.110714	NA	-0.811286	-0.140429	-0.267571	-0.171143	-0.364143	-0.606857	-0.584429	NA	-0.482286	-0.544571	0.253429	NA	-0.318286	0.0372857	NA	NA	NA	-0.117571	NA	NA	-0.365
296	0.125571	0.270714	-0.0697143	NA	0.0747143	-0.0844286	0.134429	-0.276143	0.141857	-0.0338571	-0.131429	NA	0.374714	0.0694286	-0.374571	NA	0.0957143	0.396286	NA	NA	NA	-0.0885714	NA	NA	0.169
297	-0.155429	-0.322286	-0.284714	NA	-0.274286	0.00957143	-0.230571	0.283857	-0.133143	-0.378857	-0.0164286	NA	-0.405286	-0.0225714	-0.543571	NA	-0.0552857	-0.475714	NA	NA	NA	0.271429	NA	NA	-0.113
298	-0.218429	-0.623286	-0.0467143	NA	-0.00428571	-0.138429	-0.195571	-0.684143	-0.0921429	-0.266857	0.0615714	NA	-0.120286	0.0134286	-0.0285714	NA	-0.464286	-0.863714	NA	NA	NA	-0.432571	NA	NA	0.019
299	0.194571	0.181714	0.213286	NA	-0.0602857	0.148571	0.235429	0.704857	0.203857	0.645143	0.284571	NA	0.156714	0.307429	-0.0325714	NA	0.298714	0.276286	NA	NA	NA	0.221429	NA	NA	0.051
300	-0.0164286	0.223714	0.0612857	NA	0.169714	0.0435714	0.194429	0.483857	0.0438571	0.204143	0.308571	NA	0.114714	0.118429	0.500429	NA	-0.268286	0.326286	NA	NA	NA	0.0404286	NA	NA	-0.034
301	0.196571	0.121714	0.237286	NA	0.905714	0.161571	0.129429	-0.341143	0.199857	0.437143	0.0775714	NA	0.361714	0.0584286	0.225429	NA	0.711714	0.303286	NA	NA	NA	0.105429	NA	NA	0.273
302	-0.0785714	-0.0262857	-0.0752857	-0.187714	-0.199857	0.00285714	-0.155286	-0.224857	-0.0844286	NA	-0.259429	0.0815714	-0.0171429	-0.141571	-0.0677143	-0.132429	-0.0165714	0.0267143	-0.0457143	-0.236571	NA	NA	-0.15	0.00614286	-0.293714
303	-0.103571	0.0357143	0.173714	0.490286	-0.256857	0.000857143	-0.0202857	0.123143	0.288571	NA	0.285571	0.192571	0.431857	0.411429	0.0622857	0.494571	0.406429	0.122714	-0.265714	0.0514286	NA	NA	-0.122	0.247143	0.349286
304	0.234429	-0.238286	-0.295286	-0.236714	0.0791429	-0.0441429	-0.189286	-0.149857	-0.323429	NA	-0.329429	-0.125429	-0.135143	-0.443571	0.0712857	-0.475429	-0.507571	-0.249286	0.271286	0.0794286	NA	NA	-0.122	-0.210857	-0.199714
305	0.0504286	0.439714	0.295714	0.313286	-0.0728571	0.207857	0.316714	0.333143	0.368571	NA	0.162571	0.0525714	0.206857	0.290429	0.122286	0.341571	0.499429	0.237714	-0.158714	0.0364286	NA	NA	0.206	0.324143	0.127286
306	0.256429	0.400714	0.113714	0.00828571	-0.465857	-0.00514286	0.127714	0.179143	0.177571	NA	0.496571	0.124571	0.0258571	0.162429	0.215286	0.129571	0.231429	0.252714	0.770286	0.0564286	NA	NA	0.027	0.0741429	0.136286
307	-0.0465714	0.112714	0.126714	-0.116714	0.499143	-0.100143	0.161714	-0.207857	0.138571	NA	0.234571	0.113571	-0.0171429	0.202429	-0.100714	0.265571	0.167429	0.187714	-0.0787143	0.0934286	NA	NA	0.42	0.0791429	0.340286
308	-0.312571	-0.724286	-0.339286	-0.270714	0.417143	-0.0621429	-0.241286	-0.0528571	-0.565429	NA	-0.590429	-0.439429	-0.495143	-0.481571	-0.302714	-0.623429	-0.780571	-0.578286	-0.492714	-0.0805714	NA	NA	-0.259	-0.519857	-0.459714
309	-0.129429	-0.174571	-0.0625714	NA	-0.658286	-0.194	0.0431429	NA	0.0451429	NA	0.312571	-0.216143	-0.102429	0.076	-0.0458571	0.113571	-0.101857	0.0492857	0.0455714	0.0357143	0.078	0.147143	0.147286	NA	-0.168714
310	-0.153429	0.0334286	0.250429	NA	-0.384286	-0.239	0.140143	NA	0.174143	NA	0.179571	-0.0951429	0.276571	0.17	0.0311429	-0.303429	-0.0678571	0.221286	-0.110429	0.170714	-0.044	0.140143	-0.137714	NA	-0.147714
311	-0.0124286	0.125429	-0.0595714	NA	0.827714	0.114	-0.0898571	NA	-0.133857	NA	-0.0804286	0.120857	-0.0924286	-0.033	-0.263857	-0.448429	0.0101429	-0.0387143	-0.0294286	0.0437143	0.361	0.129143	-0.259714	NA	-0.296714
312	-0.0754286	-0.254571	-0.285571	NA	-0.364286	0.041	-0.207857	NA	-0.293857	NA	-0.343429	0.0678571	-0.0674286	-0.237	0.156143	-0.806429	-0.227857	-0.244714	-0.0944286	-0.543286	-0.228	-0.225857	-0.661714	NA	-0.417714
313	-0.730429	-0.753571	-0.409571	NA	-0.0512857	-0.035	-0.398857	NA	-0.498857	NA	-0.752429	-0.569143	-0.739429	-0.531	-0.228857	-0.131429	-0.620857	-0.574714	-0.599429	-0.492286	-0.873	-0.507857	-0.0167143	NA	-0.281714
314	1.07157	0.941429	0.452429	NA	0.710714	0.39	0.723143	NA	0.616143	NA	0.693571	0.377857	0.891571	0.396	0.159143	0.545571	0.718143	0.463286	0.989571	0.748714	1.074	0.520143	1.06229	NA	0.598286
315	0.0295714	0.0824286	0.114429	NA	-0.0802857	-0.077	-0.209857	NA	0.0911429	NA	-0.00942857	0.313857	-0.166429	0.159	0.192143	1.03057	0.290143	0.124286	-0.201429	0.0367143	-0.368	-0.202857	-0.133714	NA	0.714286
316	0.542429	0.264286	0.246286	0.0261429	-0.011	0.218857	0.161286	NA	0.0517143	0.246857	0.157143	NA	0.499429	0.0348571	-0.0714286	-0.176857	0.251	0.179286	NA	0.277143	NA	0.258571	NA	NA	NA
317	-0.425571	-0.428714	-0.659714	-0.560857	-0.653	-0.169143	-0.425714	NA	-0.517286	-1.17514	-1.01186	NA	-0.477571	-0.545143	-0.265429	-0.0468571	-0.48	-0.670714	NA	-0.520857	NA	-0.832429	NA	NA	NA
318	-0.655571	-0.812714	-0.474714	-0.422857	0.092	-0.300143	-0.661714	NA	-0.433286	-1.00314	-0.710857	NA	-0.997571	-0.552143	-0.268429	0.00714286	-0.57	-0.359714	NA	-0.390857	NA	-0.684429	NA	NA	NA
319	-0.450571	-0.356714	-0.301714	-0.266857	0.161	-0.211143	-0.424714	NA	-0.376286	-0.431143	-0.371857	NA	-0.226571	-0.305143	-0.121429	-0.0988571	-0.426	-0.457714	NA	-0.400857	NA	-0.348429	NA	NA	NA
320	0.385429	0.512286	0.247286	0.0691429	0.417	0.268857	0.332286	NA	0.220714	0.465857	0.488143	NA	0.188429	0.340857	0.0435714	-0.0108571	0.103	0.249286	NA	0.437143	NA	0.372571	NA	NA	NA
321	0.482429	0.570286	0.642286	0.494143	0.137	0.381857	0.652286	NA	0.541714	0.942857	0.929143	NA	0.443429	0.523857	0.571571	0.122143	0.64	0.713286	NA	0.584143	NA	0.926571	NA	NA	NA
322	0.121429	0.251286	0.300286	0.661143	-0.143	-0.189143	0.366286	NA	0.512714	0.953857	0.520143	NA	0.570429	0.502857	0.111571	0.204143	0.482	0.346286	NA	0.0141429	NA	0.307571	NA	NA	NA
323	-0.392286	-0.267429	-0.229429	-0.112714	-0.768143	0.152286	-0.292857	0.394429	0.0118571	-0.410429	0.0121429	-0.114429	-0.0682857	-0.269143	-0.342143	-0.204857	0.166714	-0.143571	-0.347286	-0.0657143	NA	NA	NA	NA	NA
324	0.241714	0.261571	0.0465714	0.671286	0.985857	-0.00371429	0.119143	-0.201571	0.0908571	-0.0124286	0.0961429	0.301571	0.696714	0.242857	0.153857	0.269143	0.212714	0.100429	0.396714	0.129286	NA	NA	NA	NA	NA
325	0.405714	-0.156429	-0.0354286	-0.173714	0.251857	-0.142714	-0.0478571	0.619429	-0.0511429	-0.721429	-0.0898571	-0.0354286	-0.134286	0.0948571	-0.239143	0.245143	-0.0212857	-0.0655714	-0.0992857	0.0672857	NA	NA	NA	NA	NA
326	0.0637143	0.187571	0.102571	0.252286	-0.267143	-0.160714	0.211143	-0.238571	0.317857	0.589571	0.197143	0.260571	-0.305286	0.205857	0.0468571	0.345143	0.0247143	0.0964286	-0.0222857	0.0192857	NA	NA	NA	NA	NA
327	0.0987143	0.121571	-0.0484286	0.0812857	-0.607143	-0.174714	0.152143	-0.260571	-0.108143	0.345571	0.117143	-0.0504286	0.112714	-0.158143	0.186857	0.189143	-0.184286	-0.0535714	0.134714	0.200286	NA	NA	NA	NA	NA
328	-0.307286	-0.283429	-0.0274286	-0.0167143	-0.346143	0.0802857	-0.146857	-0.211571	-0.280143	0.0605714	-0.381857	-0.555429	-0.317286	-0.147143	-0.0691429	0.0211429	-0.0622857	-0.176571	-0.256286	-0.247714	NA	NA	NA	NA	NA
329	-0.110286	0.136571	0.191571	-0.701714	0.750857	0.249286	0.00514286	-0.101571	0.0188571	0.148571	0.0491429	0.193571	0.0157143	0.0308571	0.262857	-0.864857	-0.136286	0.242429	0.193714	-0.102714	NA	NA	NA	NA	NA
330	-0.311286	-0.364429	-0.272429	-0.164286	-0.095	-0.0157143	-0.173286	NA	-0.316857	-0.353143	-0.0468571	NA	-0.457143	-0.122857	-0.142714	-0.271571	-0.286	-0.291571	-0.441429	-0.339714	NA	-0.0217143	0.253286	NA	NA
331	0.0977143	0.0115714	0.0925714	0.00871429	0.066	0.0412857	0.123714	NA	0.0921429	-0.187143	-0.0108571	NA	-0.389143	0.0641429	0.179286	0.272429	-0.018	0.0204286	-0.0114286	0.0182857	NA	0.249286	0.157286	NA	NA
332	-0.154286	-0.213429	-0.00942857	-0.222286	-0.633	0.0392857	-0.0682857	NA	0.0891429	-0.355143	0.180143	NA	0.0858571	0.155143	0.0882857	0.139429	-0.114	-0.117571	0.175571	0.151286	NA	-0.258714	0.484286	NA	NA
333	0.186714	-0.00842857	0.0715714	0.148714	0.356	-0.115714	0.111714	NA	0.0611429	0.142857	0.280143	NA	-0.475143	0.113143	0.112286	0.176429	-0.023	0.104429	-0.0694286	0.195286	NA	0.181286	-0.646714	NA	NA
334	-0.186286	-0.159429	0.0445714	0.0497143	0.337	0.0162857	-0.0592857	NA	-0.00385714	-0.287143	-0.0808571	NA	-0.0781429	0.0311429	-0.185714	0.0764286	-0.164	-0.0465714	-0.171429	-0.112714	NA	-0.181714	0.142286	NA	NA
335	0.544714	0.469571	0.186571	0.964714	0.349	0.0622857	0.145714	NA	0.301143	0.681857	-0.0638571	NA	1.21686	-0.00585714	-0.0327143	0.486429	0.612	0.403429	0.545571	0.179286	NA	0.234286	-0.344714	NA	NA
336	-0.177286	0.264571	-0.113429	-0.785286	-0.38	-0.0277143	-0.0802857	NA	-0.222857	0.357857	-0.257857	NA	0.0968571	-0.234857	-0.0187143	-0.879571	-0.007	-0.0725714	-0.0274286	-0.0917143	NA	-0.202714	-0.0457143	NA	NA
337	-0.133714	0.459143	0.368714	0.681	-0.467429	0.00628571	0.0587143	0.0672857	0.604286	NA	0.308143	0.507714	0.652143	0.282714	0.137714	0.795714	0.702286	0.637	0.241143	0.209286	0.271143	0.381	-0.199857	0.826429	0.608143
338	-0.190714	-0.457857	-0.240286	-0.351	0.0315714	0.150286	-0.263286	-0.198714	-0.445714	NA	-0.614857	-0.445286	-0.0128571	-0.359286	-0.106286	-0.205286	-0.335714	-0.26	-0.193857	-0.0817143	-0.779857	-0.263	0.319143	-0.570571	-0.284857
339	0.504286	-0.115857	-0.246286	-0.163	0.735571	-0.101714	-0.0452857	0.0772857	-0.149714	NA	0.0191429	-0.179286	-0.250857	-0.0462857	-0.372286	-0.331286	-0.0587143	-0.116	0.158143	0.0212857	0.211143	-0.335	0.0651429	0.123429	-0.160857
340	-0.747714	-0.627857	-0.376286	-0.649	-0.182429	-0.224714	-0.642286	-0.190714	-0.699714	NA	-0.849857	-0.560286	-0.799857	-0.501286	-0.0332857	-0.390286	-0.515714	-0.531	-0.611857	-0.619714	-0.243857	-1.681	-0.255857	-0.885571	-0.522857
341	0.632286	0.903143	0.514714	0.876	0.756571	0.0962857	0.709714	0.142286	0.802286	NA	1.01014	0.659714	1.24714	0.659714	0.309714	0.935714	0.971286	0.446	0.365143	0.729286	0.917143	1.285	0.213143	0.765429	1.26114
342	0.148286	0.325143	0.207714	0.659	-0.394429	0.0872857	0.309714	0.122286	0.472286	NA	0.457143	0.541714	0.480143	0.352714	0.248714	0.712714	0.131286	0.265	0.222143	0.120286	-0.0268571	0.71	0.00414286	0.274429	0.458143
343	-0.212714	-0.485857	-0.228286	-1.053	-0.479429	-0.0137143	-0.127286	-0.0197143	-0.583714	NA	-0.329857	-0.524286	-1.31586	-0.388286	-0.184286	-1.51729	-0.894714	-0.441	-0.180857	-0.378714	-0.348857	-0.097	-0.145857	-0.533571	-1.35886
344	0.297714	0.342857	0.369571	-0.002	0.0371429	0.0278571	0.388571	0.163286	0.475286	NA	0.558857	0.493286	0.221286	0.412571	0.312857	0.178143	0.126714	0.348	0.0978571	NA	NA	0.617571	0.235286	0.241714	NA
345	-0.198286	-0.149143	-0.244429	0.15	-0.704857	-0.287143	-0.196429	0.0352857	-0.419714	NA	-0.442143	-0.745714	-0.254714	-0.126429	-0.288143	-0.0478571	-0.374286	-0.334	0.00385714	NA	NA	-0.257429	0.169286	0.0797143	NA
346	0.202714	0.405857	0.280571	-0.247	0.156143	0.0208571	0.286571	0.144286	0.310286	NA	0.367857	0.272286	0.516286	0.129571	0.259857	0.0751429	0.562714	0.395	0.118857	NA	NA	0.392571	-0.0977143	0.162714	NA
347	-0.250286	-0.382143	-0.209429	-0.208	0.384143	0.0748571	-0.309429	-0.349714	-0.269714	NA	-0.150143	-0.192714	-0.307714	-0.259429	-0.186143	-0.0168571	-0.0512857	-0.235	-0.0721429	NA	NA	-0.409429	0.0182857	-0.150286	NA
348	-0.660286	-1.14314	-0.535429	0.284	-0.776857	0.195857	-0.748429	-0.258714	-0.677714	NA	-0.825143	-0.961714	-0.212714	-0.374429	-0.372143	-0.478857	-0.583286	-0.535	-0.292143	NA	NA	-0.814429	0.426286	-0.728286	NA
349	-0.0822857	0.0268571	-0.0854286	-0.408	0.368143	0.0648571	-0.0654286	-0.0727143	0.0192857	NA	-0.0311429	0.206286	-0.668714	-0.0674286	0.151857	-0.340857	-0.184286	-0.169	0.148857	NA	NA	-0.111429	-0.183714	-0.0152857	NA
350	0.690714	0.898857	0.424571	0.431	0.536143	-0.0971429	0.644571	0.338286	0.562286	NA	0.521857	0.928286	0.706286	0.285571	0.121857	0.631143	0.503714	0.53	-0.00514286	NA	NA	0.582571	-0.567714	0.409714	NA
351	-0.277429	-0.870429	-0.697143	-0.714571	0.0951429	-0.256143	-0.446857	-0.167714	-0.673571	-0.371286	-0.736	-0.757857	-0.659429	-0.335571	-0.247	-0.469429	NA	-0.608429	-0.276143	NA	NA	-0.714429	0.076	-0.717286	NA
352	-0.384429	-0.448429	-0.244143	-0.463571	-0.0588571	-0.0631429	-0.216857	-0.0947143	-0.332571	-0.503286	-0.468	-0.491857	-0.634429	-0.291571	-0.186	-0.415429	NA	-0.469429	-0.301143	NA	NA	-0.387429	0.152	-0.473286	NA
353	-0.376429	-0.422429	-0.254143	-0.364571	-0.131857	-0.0121429	-0.362857	0.0192857	-0.509571	-0.882286	-0.238	-0.693857	-0.520429	-0.289571	-0.065	-0.221429	NA	-0.148429	-0.275143	NA	NA	-0.359429	0.192	-0.621286	NA
354	0.262571	0.804571	0.531857	0.913429	0.671143	0.143857	0.121143	0.233286	0.590429	0.612714	0.419	0.501143	0.848571	0.208429	0.038	0.591571	NA	0.227571	0.427857	NA	NA	0.216571	-0.047	0.489714	NA
355	-0.143429	0.313571	0.321857	0.548429	0.188143	0.0178571	0.174143	-0.0777143	0.364429	0.633714	0.232	0.206143	0.543571	0.0354286	0.041	0.313571	NA	0.416571	0.114857	NA	NA	0.268571	-0.406	0.266714	NA
356	0.989571	0.813571	0.757857	0.0364286	-0.852857	0.213857	0.838143	0.236286	0.855429	1.26371	0.816	1.08114	0.386571	0.796429	0.365	0.0395714	NA	0.511571	0.330857	NA	NA	0.908571	0.271	1.03371	NA
357	-0.0704286	-0.190429	-0.416143	0.0444286	0.0891429	-0.0441429	-0.106857	-0.148714	-0.294571	-0.753286	-0.025	0.155143	0.0355714	-0.123571	0.054	0.161571	NA	0.0705714	-0.0211429	NA	NA	0.0675714	-0.238	0.0217143	NA
358	-0.295857	-0.0262857	0.0337143	-0.569571	-1.06929	-0.237714	-0.0818571	-0.0694286	-0.0441429	NA	-0.183857	-0.000714286	-0.666429	-0.0208571	-0.140429	-0.672857	-0.246	-0.176857	-0.387143	-0.388429	NA	-0.0611429	0.0432857	NA	-0.73
359	-0.0578571	0.0637143	-0.212286	-0.169571	0.757714	0.168286	0.0671429	0.125571	-0.316143	NA	0.00314286	0.0692857	0.150571	-0.210857	0.167571	0.175143	-0.433	-0.0418571	0.0308571	0.0785714	NA	-0.00614286	-0.351714	NA	-0.062
360	-0.118857	0.202714	0.205714	0.00342857	-0.187286	0.161286	-0.102857	-0.0134286	0.152857	NA	-0.0558571	0.217286	0.377571	-0.0428571	0.110571	0.155143	0.357	-0.0708571	0.252857	0.204571	NA	-0.106143	-0.303714	NA	0.62
361	0.341143	0.465714	0.326714	0.832429	0.378714	0.186286	0.400143	0.179571	0.478857	NA	0.619143	0.152286	0.252571	0.406143	0.222571	0.769143	0.442	0.318143	0.247857	0.487571	NA	0.411857	-0.190714	NA	0.731
362	-0.0848571	-0.401286	-0.261286	-0.419571	-0.398286	-0.237714	-0.247857	-0.130429	-0.417143	NA	-0.404857	-0.376714	-0.644429	-0.173857	-0.298429	-1.01686	-0.53	-0.212857	-0.258143	-0.286429	NA	0.000857143	0.687286	NA	-1.249
363	0.341143	0.245714	0.0907143	0.183429	0.262714	-0.0137143	0.288143	-0.0344286	0.319857	NA	0.235143	0.281286	0.402571	0.220143	0.192571	0.521143	0.434	0.0771429	0.349857	0.0985714	NA	0.176857	-0.100714	NA	0.473
364	-0.124857	-0.550286	-0.183286	0.139429	0.255714	-0.0267143	-0.322857	-0.0574286	-0.174143	NA	-0.212857	-0.342714	0.127571	-0.177857	-0.254429	0.0691429	-0.024	0.107143	-0.236143	-0.194429	NA	-0.416143	0.216286	NA	0.217
365	-0.157571	0.172857	-0.218429	0.267857	0.396286	-0.152857	-0.103	-0.121714	-0.278286	-0.140143	-0.398571	-1.33671	-0.245571	-0.191714	-0.283571	-0.228286	-0.280286	-0.414286	-0.371571	-0.266429	NA	-0.229286	0.258143	-0.39	0.0651429
366	-0.170571	-0.327143	-0.0874286	0.290857	-0.309714	-0.0598571	-0.098	0.000285714	-0.0792857	-0.274143	-0.0535714	0.134286	-0.646571	-0.178714	0.0904286	0.154714	-0.0602857	-0.237286	0.192429	-0.0394286	NA	0.0387143	-0.0468571	-0.396	0.221143
367	-0.0905714	-0.690143	-0.167429	-0.155143	-0.483714	-0.0928571	-0.169	-0.242714	-0.164286	-0.165143	-0.141571	-0.0277143	0.212429	-0.156714	0.117429	-0.0682857	-0.170286	-0.0942857	-0.383571	-0.215429	NA	-0.203286	0.0891429	-0.221	-0.218857
368	-0.646571	-0.170143	-0.118429	-0.591143	-0.716714	-0.321857	-0.177	-0.0487143	-0.145286	-0.953143	-0.370571	-0.191714	-0.318571	-0.133714	-0.0385714	-0.456286	-0.0682857	-0.330286	-0.149571	-0.0144286	NA	-0.299286	-0.0648571	-0.283	-0.505857
369	0.601429	0.161857	0.120571	-0.466143	0.278286	0.00814286	0.324	-0.0647143	0.0537143	0.524857	0.240429	0.826286	0.303429	0.134286	0.0254286	-0.447286	0.0257143	0.172714	0.246429	-0.107429	NA	0.0687143	0.0981429	0.28	-0.426857
370	0.429429	0.880857	0.584571	0.458857	0.0732857	0.579143	0.513	0.532286	0.931714	1.04686	0.817429	0.708286	0.986429	0.639286	0.601429	0.921714	0.620714	1.00371	0.461429	0.463571	NA	0.782714	-0.319857	0.589	0.890143
371	0.0344286	-0.0281429	-0.113429	0.194857	0.762286	0.0401429	-0.29	-0.0547143	-0.318286	-0.0391429	-0.0935714	-0.112714	-0.291571	-0.112714	-0.512571	0.123714	-0.0672857	-0.100286	0.00442857	0.179571	NA	-0.158286	-0.0138571	0.421	-0.0248571
372	-0.582857	-0.065	-0.0884286	-0.248429	-0.628857	-0.152857	-0.253571	-0.517	-0.152	NA	-0.318	-0.581429	-0.348143	-0.109857	-0.245	-0.266143	-0.0742857	-0.225286	-0.396286	-0.145	NA	-0.470714	-0.0511429	-0.393	-0.159714
373	1.37414	1.256	0.695571	1.00557	1.70514	0.239143	1.00643	0.925	0.553	NA	1.088	1.52857	1.21286	0.750143	0.92	0.714857	0.715714	0.849714	2.07671	1.143	NA	1.18329	0.0518571	0.91	1.30029
374	-0.110857	0.007	-0.00642857	0.241571	0.306143	-0.126857	-0.241571	-0.334	0.071	NA	-0.173	-0.0664286	0.113857	-0.0678571	-0.073	0.0108571	-0.0372857	-0.0952857	0.118714	0.048	NA	-0.212714	-0.281143	0.593	0.167286
375	-1.05686	-1.801	-0.889429	-0.941429	-0.591857	-0.175857	-0.795571	-0.441	-1.011	NA	-0.997	-0.763429	-1.16914	-0.804857	-0.489	-0.857143	-0.787286	-0.734286	-1.59429	-0.713	NA	-1.09771	0.205857	-1.481	-0.918714
376	-0.385857	-0.792	-0.545429	-0.630429	-0.701857	0.0741429	-0.598571	-0.281	-0.524	NA	-0.588	-0.749429	-0.340143	-0.595857	-0.311	-0.413143	-0.622286	-0.407286	-0.992286	-0.567	NA	-0.576714	-0.312143	-0.515	-1.02671
377	0.807143	1.204	0.721571	0.823571	0.147143	0.0191429	0.860429	0.56	0.922	NA	0.768	0.683571	0.667857	0.699143	0.44	0.695857	0.721714	0.737714	1.13671	0.255	NA	1.10629	-0.215143	0.97	0.624286
378	-0.0448571	0.191	0.112571	-0.250429	-0.235857	0.123143	0.0224286	0.088	0.141	NA	0.22	-0.0514286	-0.137143	0.129143	-0.242	0.114857	0.0837143	-0.125286	-0.349286	-0.021	NA	0.0682857	0.601857	-0.084	0.0132857
379	-0.215857	-0.252	-0.316286	-0.590143	-0.0522857	-0.0317143	-0.520571	-0.325714	-0.214714	-0.294143	-0.452	-0.806	-0.152143	-0.196714	-0.167429	-0.471429	-0.102286	-0.407	-0.375143	-0.0244286	-0.217143	-0.537571	1.04043	NA	-0.643571
380	0.378143	0.532	0.560714	0.750857	0.344714	0.0512857	0.641429	0.417286	0.629286	0.785857	0.757	0.852	-0.0941429	0.553286	0.323571	1.51057	0.540714	0.628	0.190857	0.376571	0.0878571	0.731429	-0.282571	NA	1.27143
381	-0.281857	0.096	-0.192286	-0.396143	-0.553286	-0.0127143	-0.0815714	-0.0827143	-0.155714	-0.325143	-0.244	-0.171	0.0148571	-0.223714	-0.0684286	-1.29943	-0.617286	-0.068	0.0338571	-0.0444286	-0.174143	-0.247571	-0.0585714	NA	-0.519571
382	0.0431429	-0.012	0.0367143	-0.211143	-0.756286	-0.0707143	0.0624286	0.00428571	0.110286	0.0638571	0.058	0.181	0.274857	0.142286	-0.119429	-0.683429	0.233714	0.052	0.236857	0.0545714	0.0828571	0.0804286	-0.000571429	NA	-0.422571
383	-0.511857	-0.387	-0.211286	-0.170143	-0.143286	-0.0407143	-0.264571	-0.164714	-0.427714	-0.280143	-0.227	-0.037	-0.466143	-0.117714	0.127571	0.242571	-0.420286	-0.278	-0.297143	-0.265429	-0.368143	-0.408571	0.154429	NA	-0.495571
384	0.532143	0.027	0.124714	0.287857	1.15271	0.111286	0.148429	0.138286	0.0662857	0.0658571	0.122	-0.063	0.407857	-0.119714	-0.102429	0.196571	0.194714	0.004	0.329857	0.0455714	0.513857	0.278429	-0.356571	NA	0.491429
385	0.0561429	-0.004	-0.00228571	0.328857	0.00771429	-0.00671429	0.0144286	0.0132857	-0.00771429	-0.0161429	-0.014	0.044	0.0148571	-0.0377143	0.00657143	0.504571	0.170714	0.069	-0.119143	-0.142429	0.0748571	0.103429	-0.496571	NA	0.318429
386	0.100429	-0.0987143	-0.0502857	0.932714	0.626286	-0.134286	-0.00928571	NA	-0.120571	-0.103143	-0.136143	NA	-0.238286	-0.0718571	-0.0141429	NA	-0.288286	-0.135	-0.161571	0.261429	NA	-0.0137143	0.0141429	-0.0784286	NA
387	0.193429	0.282286	0.398714	-0.0222857	-0.736714	0.0547143	0.359714	NA	0.428429	0.715857	0.496857	NA	0.673714	0.376143	0.197857	NA	0.848714	0.182	0.119429	0.210429	NA	0.393286	-0.360857	-0.202429	NA
388	-0.323571	-0.370714	-0.132286	-0.496286	-0.434714	-0.0272857	-0.0952857	NA	-0.231571	-0.0931429	-0.217143	NA	-0.833286	-0.137857	-0.111143	NA	-0.352286	-0.185	-0.129571	-0.374571	NA	-0.134714	-0.0858571	0.251571	NA
389	0.0284286	-0.188714	-0.408286	-0.298286	0.421286	0.0317143	-0.266286	NA	-0.484571	-0.678143	-0.560143	NA	-0.480286	-0.404857	-0.0601429	NA	-0.476286	-0.279	-0.0455714	-0.264571	NA	-0.247714	0.103143	0.177571	NA
390	-0.0215714	0.238286	0.248714	0.238714	0.375286	0.101714	0.0547143	NA	0.241429	0.417857	0.315857	NA	0.404714	0.144143	-0.0671429	NA	0.0167143	0.187	0.0314286	0.359429	NA	0.128286	0.0681429	-0.0774286	NA
391	0.0314286	0.146286	0.0767143	-0.301286	-0.293714	-0.0902857	0.0277143	NA	0.153429	0.130857	0.201857	NA	0.0417143	0.169143	0.167857	NA	-0.0102857	0.068	-0.00657143	0.00742857	NA	0.0362857	0.0311429	0.113571	NA
392	-0.00857143	-0.00871429	-0.133286	-0.0532857	0.0422857	0.0637143	-0.0712857	NA	0.0134286	-0.390143	-0.101143	NA	0.431714	-0.0748571	-0.113143	NA	0.261714	0.162	0.192429	-0.199571	NA	-0.161714	0.230143	-0.184429	NA
393	0.218143	0.287	0.100857	NA	0.088	-0.0564286	0.186	-0.00157143	0.366	0.0871429	0.133429	0.752286	0.112429	0.412286	0.202714	-0.0881429	0.131	0.238571	-0.0191429	0.244	NA	0.239	-0.147714	-0.0614286	NA
394	0.116143	0.004	0.0238571	NA	-0.225	0.0745714	0.066	0.0174286	0.028	0.0331429	0.107429	0.313286	-0.152571	0.150286	0.242714	0.116857	-0.269	0.0885714	0.0938571	0.083	NA	0.09	-0.247714	-0.151429	NA
395	0.273143	0.42	0.263857	NA	1.112	0.0805714	0.479	0.174429	0.36	0.481143	0.121429	0.581286	0.766429	0.242286	0.0917143	-0.0421429	0.133	0.564571	0.125857	0.019	NA	0.388	-0.0217143	0.229571	NA
396	-0.363857	-0.553	-0.115143	NA	-0.043	0.0305714	-0.228	-0.101571	-0.139	-0.275857	-0.179571	-0.280714	-0.303571	-0.134714	0.0977143	-0.441143	0.405	-0.168429	-0.151143	-0.143	NA	-0.293	-0.0457143	-0.140429	NA
397	-0.374857	-0.654	-0.287143	NA	-0.976	-0.201429	-0.713	-0.416571	-0.802	-0.774857	-0.179571	-1.89871	-0.761571	-0.700714	-0.699286	0.238857	-0.075	-0.911429	0.0238571	-0.525	NA	-0.966	0.644286	0.0965714	NA
398	-0.0668571	-0.193	-0.261143	NA	-0.458	-0.157429	-0.174	-0.369571	-0.239	-0.119857	-0.267571	0.0242857	0.00742857	-0.334714	-0.0122857	-0.262143	-0.526	-0.212429	-0.0111429	0.113	NA	-0.186	0.0312857	-0.103429	NA
399	0.198143	0.689	0.274857	NA	0.502	0.229571	0.384	0.697429	0.426	0.569143	0.264429	0.508286	0.331429	0.365286	0.0767143	0.477857	0.201	0.400571	-0.0621429	0.209	NA	0.728	-0.212714	0.130571	NA
400	0.00185714	-0.115143	-0.0394286	-0.198429	-0.0651429	-0.0668571	0.029	-0.0898571	0.00828571	0.263571	-0.000571429	0.137714	0.424857	0.0291429	-0.149286	-0.122143	-0.003	-0.122143	-0.045	-0.117	0.014	-0.0472857	-0.0154286	0.0538571	NA
401	-0.387143	-0.454143	-0.226429	-0.244429	-0.678143	-0.305857	-0.242	-0.150857	-0.254714	-0.220429	-0.179571	-0.500286	-0.0991429	-0.144857	-0.108286	-0.744143	-0.234	-0.421143	-0.325	-0.335	-0.124	-0.242286	-0.0534286	-0.397143	NA
402	-0.318143	-0.504143	-0.737429	-0.536429	0.839857	-0.365857	-0.636	-0.654857	-0.954714	-1.95143	-0.671571	-0.892286	-0.933143	-0.893857	-0.461286	-0.628143	-0.74	-0.504143	-0.355	-0.492	-0.369	-0.884286	0.145571	-0.476143	NA
403	0.459857	0.130857	0.00957143	0.00657143	-0.389143	0.0771429	-0.014	-0.00785714	0.0812857	0.335571	-0.124571	-0.0552857	0.136857	-0.118857	-0.151286	-0.291143	0.11	0.0178571	0.217	0.138	0.595	-0.0902857	-0.301429	-0.185143	NA
404	-0.254143	-0.128143	-0.0974286	-0.261429	-0.426143	-0.175857	-0.202	-0.227857	-0.0847143	0.0815714	-0.104571	0.188714	-0.257143	-0.0448571	0.115714	-0.0981429	-0.208	-0.0911429	-0.149	-0.134	-0.604	-0.282286	0.265571	-0.268143	NA
405	0.160857	0.548857	0.531571	0.629571	0.334857	0.383143	0.334	0.650143	0.546286	0.593571	0.257429	0.645714	0.149857	0.569143	0.370714	0.771857	0.399	0.535857	0.377	0.359	0.352	0.877714	-0.161429	0.775857	NA
406	0.336857	0.521857	0.559571	0.604571	0.383857	0.454143	0.731	0.481143	0.658286	0.897571	0.823429	0.475714	0.577857	0.604143	0.383714	1.11186	0.676	0.584857	0.28	0.581	0.136	0.668714	0.120571	0.496857	NA
407	0.292714	0.450143	0.145714	-0.003	0.474	-0.0355714	0.158	0.301714	0.325571	0.538714	0.149429	0.520857	0.408714	0.0592857	0.149286	0.944429	0.267286	0.195571	0.362143	0.0845714	0.0425714	0.321857	NA	0.271	0.800429
408	-0.725286	-0.961857	-0.736286	0.082	0.398	-0.0115714	-0.371	-0.183286	-0.724429	-0.853286	-0.397571	-0.824143	-0.943286	-0.564714	-0.450714	-0.639571	-0.672714	-0.702429	-0.709857	-0.326429	-0.748429	-1.01014	NA	-0.461	-0.493571
409	0.310714	-0.125857	0.0567143	0.261	0.084	0.00142857	0.038	0.110714	-0.0414286	-0.159286	0.0614286	0.267857	0.230714	-0.00771429	-0.0757143	-0.217571	-0.115714	0.0865714	-0.0888571	0.0225714	-0.0444286	0.184857	NA	0.048	-0.560571
410	0.588714	0.753143	0.640714	0.581	0.221	0.0334286	0.327	0.230714	0.600571	0.801714	0.151429	0.305857	0.914714	0.595286	0.413286	0.976429	0.770286	0.748571	0.578143	0.444571	0.943571	0.907857	NA	0.118	1.26343
411	-0.545286	-0.290857	-0.221286	-0.971	-0.869	0.0374286	-0.427	-0.305286	-0.337429	-0.450286	-0.295571	-0.424143	-0.259286	-0.321714	-0.0437143	-1.17457	-0.118714	-0.346429	-0.359857	-0.358429	-0.502429	-0.636143	NA	-0.244	-0.842571
412	0.324714	0.651143	0.411714	0.378	-0.252	-0.143571	0.565	0.117714	0.398571	0.670714	0.405429	0.780857	0.289714	0.430286	0.327286	0.0744286	0.0362857	0.453571	0.455143	0.256571	0.536571	0.684857	NA	0.345	-0.164571
413	-0.246286	-0.475857	-0.297286	-0.328	-0.056	0.118429	-0.29	-0.272286	-0.221429	-0.548286	-0.0745714	-0.627143	-0.641286	-0.190714	-0.319714	0.0364286	-0.166714	-0.435429	-0.236857	-0.123429	-0.227429	-0.453143	NA	-0.077	-0.00257143
414	-0.296143	-0.318286	-0.435	0.152	0.726143	0.0744286	-0.160143	-0.0832857	-0.246714	-0.445429	-0.497714	-0.370429	-0.126429	-0.325	-0.299429	NA	-0.0807143	NA	NA	-0.0631429	NA	-0.211714	NA	NA	0.324
415	-0.176143	-0.418286	-0.366	-0.305	-0.0298571	-0.171571	-0.325143	-0.404286	-0.237714	-0.426429	-0.385714	-0.567429	-0.409429	-0.205	-0.0634286	NA	-0.301714	NA	NA	-0.318143	NA	-0.237714	NA	NA	-0.714
416	0.483857	0.678714	0.393	0.126	0.296143	0.105429	0.606857	0.0817143	0.512286	0.881571	0.829286	0.880571	0.444571	0.497	0.462571	NA	0.742286	NA	NA	0.474857	NA	0.658286	NA	NA	0.461
417	0.384857	0.417714	0.536	0.123	-0.261857	0.0724286	0.449857	0.159714	0.540286	0.762571	0.562286	0.489571	0.632571	0.416	0.128571	NA	0.748286	NA	NA	0.319857	NA	0.565286	NA	NA	0.269
418	-0.0511429	0.436714	0.194	-0.088	-0.168857	-0.0145714	-0.134143	0.0437143	-0.0377143	0.176571	0.0522857	0.536571	0.0925714	0.024	0.126571	NA	0.0242857	NA	NA	0.237857	NA	0.0202857	NA	NA	-0.047
419	-0.325143	-0.400286	-0.155	-0.334	-0.466857	-0.229571	-0.357143	-0.104286	-0.329714	-0.471429	-0.231714	-0.340429	-0.512429	-0.251	-0.130429	NA	-0.281714	NA	NA	-0.397143	NA	-0.319714	NA	NA	-0.318
420	-0.0201429	-0.396286	-0.167	0.326	-0.0948571	0.163429	-0.0801429	0.306714	-0.200714	-0.477429	-0.328714	-0.628429	-0.121429	-0.156	-0.224429	NA	-0.850714	NA	NA	-0.254143	NA	-0.474714	NA	NA	0.025
421	-0.202	-0.153286	-0.0662857	-0.0488571	0.113571	0.0441429	-0.113286	0.240143	-0.247571	-0.111714	-0.192	0.104	-0.531	-0.121286	-0.0615714	-0.421571	-0.172286	NA	-0.00557143	-0.0542857	NA	-0.139286	-0.473	-0.0497143	NA
422	-0.096	0.239714	-0.0222857	0.0531429	-0.164429	0.00414286	0.0437143	0.0791429	0.00942857	-0.0167143	-0.24	-0.307	0.497	0.00971429	-0.0335714	0.0924286	-0.0862857	NA	0.0134286	-0.00928571	NA	-0.0252857	-0.359	-0.165714	NA
423	-0.039	0.0897143	0.162714	-0.0278571	-0.316429	-0.0968571	0.0277143	-0.00785714	0.475429	0.385286	0.386	-0.128	-0.017	0.307714	0.0994286	0.704429	0.0687143	NA	-0.0955714	0.241714	NA	0.272714	2.538	0.0742857	NA
424	0.505	0.225714	0.364714	-0.0358571	0.160571	0.169143	0.286714	0.212143	0.303429	0.130286	0.281	0.662	0.578	0.319714	0.214429	0.587429	0.502714	NA	0.487429	0.334714	NA	0.409714	-0.212	0.638286	NA
425	0.171	0.0597143	0.0637143	-0.0868571	0.313571	-0.120857	-0.0602857	-0.246857	-0.00657143	0.0412857	-0.161	-0.114	0.384	-0.104286	0.128429	0.146429	0.221714	NA	0.00442857	-0.215286	NA	-0.266286	-0.279	0.124286	NA
426	0.068	-0.00828571	-0.152286	0.116143	0.139571	-0.0188571	0.0337143	-0.0138571	0.00542857	-0.182714	0.232	0.006	-0.049	-0.0412857	-0.170571	-0.729571	-0.235286	NA	-0.173571	0.0787143	NA	-0.0312857	-0.53	-0.174714	NA
427	-0.407	-0.453286	-0.350286	0.0301429	-0.246429	0.0191429	-0.218286	-0.262857	-0.539571	-0.245714	-0.306	-0.223	-0.862	-0.370286	-0.176571	-0.379571	-0.299286	NA	-0.230571	-0.376286	NA	-0.220286	-0.685	-0.446714	NA
428	-0.141429	-0.108571	-0.0795714	0.204429	-0.284714	-0.0804286	0.039	0.0842857	0.00628571	0.219286	-0.0745714	0.284143	-0.184143	-0.0645714	-0.0838571	0.164286	0.170286	NA	-0.0867143	-0.282857	NA	-0.120143	NA	NA	NA
429	-0.402429	-0.123571	-0.477571	0.0154286	-0.0877143	-0.0264286	-0.216	-0.0397143	-0.590714	-0.954714	-0.658571	-0.928857	-0.421143	-0.170571	-0.0998571	-0.275714	-0.572714	NA	-0.275714	-0.270857	NA	-0.314143	NA	NA	NA
430	1.10957	0.894429	0.926429	-0.0505714	1.02529	0.578571	0.94	0.346286	0.975286	1.30729	1.22043	1.47514	0.980857	0.687429	0.360143	1.16929	1.40629	NA	0.747286	1.31914	NA	0.911857	NA	NA	NA
431	-0.511429	-0.271571	-0.597571	-0.404571	-0.426714	-0.285429	-0.3	-0.203714	-0.840714	-0.837714	-0.720571	-0.358857	-1.11114	-0.554571	-0.284857	-1.22271	-1.60371	NA	-0.352714	-0.226857	NA	-0.323143	NA	NA	NA
432	-0.216429	-0.260571	-0.153571	0.0564286	-0.335714	-0.323429	-0.054	-0.470714	0.0212857	-0.00671429	-0.134571	-0.148857	-0.0881429	-0.0485714	0.0481429	-0.318714	-0.763714	NA	-0.394714	-0.284857	NA	0.292857	NA	NA	NA
433	0.330571	0.166429	0.0314286	-0.349571	-0.152714	0.102571	0.122	-0.292714	-0.0487143	-0.0237143	-0.147571	-0.0358571	0.482857	-0.0665714	0.146143	-0.223714	0.247286	NA	0.161286	0.224143	NA	0.156857	NA	NA	NA
434	-0.168429	-0.296571	0.350429	0.528429	0.262286	0.0345714	-0.531	0.576286	0.477286	0.296286	0.515429	-0.286857	0.340857	0.217429	-0.0858571	0.707286	1.11629	NA	0.201286	-0.477857	NA	-0.604143	NA	NA	NA
435	0.248714	NA	-0.035	NA	0.386714	-0.225714	0.186	NA	-0.138571	NA	0.0971429	NA	0.629143	-0.0942857	NA	0.211857	NA	NA	NA	0.301714	NA	NA	NA	NA	NA
436	-0.00128571	NA	0.362	NA	-0.128286	0.259286	0.19	NA	0.290429	NA	0.420143	NA	0.530143	0.542714	NA	1.15486	NA	NA	NA	0.160714	NA	NA	NA	NA	NA
437	-0.161286	NA	-0.235	NA	-0.318286	-0.0767143	-0.493	NA	-0.276571	NA	-0.742857	NA	-0.318857	-0.288286	NA	-0.373143	NA	NA	NA	-0.313286	NA	NA	NA	NA	NA
438	-0.240286	NA	-0.392	NA	-0.0332857	-0.301714	-0.245	NA	-0.265571	NA	-0.438857	NA	-0.442857	-0.490286	NA	-0.212143	NA	NA	NA	-0.228286	NA	NA	NA	NA	NA
439	-0.0922857	NA	-0.286	NA	0.164714	0.156286	-0.13	NA	-0.342571	NA	0.0431429	NA	-0.563857	-0.162286	NA	-0.458143	NA	NA	NA	-0.0292857	NA	NA	NA	NA	NA
440	-0.0577143	0.694	0.484286	NA	0.463857	0.253714	0.382	0.118	0.558429	NA	0.304	NA	0.416286	0.644571	0.252571	0.143	0.638286	0.919571	0.594857	0.499714	NA	NA	NA	NA	NA
441	-0.103286	NA	-0.038	NA	-0.203286	-0.0387143	-0.216	NA	0.0834286	NA	0.108143	NA	-0.301857	0.150714	NA	-0.570143	NA	NA	NA	-0.282286	NA	NA	NA	NA	NA
442	0.225	0.06	-0.0138571	0.0871429	0.445143	0.0965714	0.0141429	-0.0341429	-0.0518571	NA	0.027	0.114	0.204286	-0.104	0.164857	-0.0887143	0.0861429	NA	-0.129	0.445	NA	0.314857	-0.171	0.106143	NA
443	0.794	0.359	0.368143	0.290143	1.00014	0.158571	0.345143	-0.128143	0.182143	NA	0.197	0.005	0.261286	0.098	0.0548571	0.160286	0.0921429	NA	1.11	0.382	NA	0.234857	-0.431	0.411143	NA
444	0.193	-0.154	0.0621429	-0.0628571	-0.342857	-0.131429	-0.0788571	-0.256143	0.128143	NA	0.135	0.066	0.134286	0.051	-0.109143	-0.0617143	0.359143	NA	-0.114	-0.091	NA	0.271857	-0.076	-0.179857	NA
445	-0.088	0.096	0.267143	0.177143	-0.189857	0.260571	0.0501429	0.244857	0.169143	NA	0.199	0.249	0.381286	0.187	0.0548571	0.413286	0.285143	NA	0.65	-0.004	NA	-0.118143	0.992	0.257143	NA
446	-0.443	-0.14	-0.416857	-0.443857	-0.275857	-0.0554286	-0.321857	-0.272143	-0.431857	NA	-0.863	-0.519	-0.648714	-0.337	-0.0981429	-0.361714	-0.502857	NA	-0.596	-0.487	NA	-0.445143	-0.174	-0.381857	NA
447	-0.276	-0.233	0.0791429	0.0441429	-0.275857	-0.0384286	-0.0968571	0.247857	-0.104857	NA	-0.05	0.044	-0.106714	-0.061	0.0268571	-0.145714	-0.140857	NA	-0.468	-0.031	NA	-0.0331429	-0.137	-0.0498571	NA
448	-0.405	0.012	-0.345857	-0.0918571	-0.360857	-0.290429	0.0881429	0.197857	0.109143	NA	0.355	0.041	-0.225714	0.166	-0.0941429	0.0842857	-0.178857	NA	-0.453	-0.214	NA	-0.225143	-0.003	-0.162857	NA
449	0.130286	-0.501143	0.1	NA	-0.0158571	-0.0611429	-0.0664286	-0.270429	0.0701429	NA	0.0705714	NA	0.217571	-0.0208571	-0.0544286	NA	0.388714	-0.0241429	0.124857	-0.112429	-0.117429	-0.109286	NA	NA	NA
450	0.230286	-0.206143	0.016	NA	0.130143	-0.119143	0.0145714	-0.288429	0.110143	NA	0.314571	NA	0.316571	0.173143	0.133571	NA	0.571714	-0.0701429	0.0868571	0.114571	-0.0904286	0.107714	NA	NA	NA
451	0.0572857	0.0288571	-0.13	NA	0.771143	0.0788571	-0.105429	0.0225714	-0.291857	NA	-0.307429	NA	-0.244429	-0.187857	-0.0994286	NA	-0.600286	0.189857	-0.206143	-0.112429	-0.162429	-0.204286	NA	NA	NA
452	-0.481714	-0.155143	-0.103	NA	-0.927857	-0.0691429	-0.0664286	0.173571	0.0571429	NA	-0.425429	NA	-0.315429	-0.0218571	-0.0754286	NA	-0.869286	-0.339143	-0.429143	-0.386429	-0.370429	-0.285286	NA	NA	NA
453	0.168286	0.650857	-0.035	NA	-0.410857	0.275857	0.139571	0.274571	-0.0698571	NA	0.126571	NA	-0.0164286	0.0681429	0.0465714	NA	-0.201286	0.0758571	0.192857	-0.114429	0.673571	0.266714	NA	NA	NA
454	0.347286	0.389857	0.169	NA	1.22814	0.189857	0.174571	0.144571	0.175143	NA	0.320571	NA	0.493571	0.0901429	-0.127429	NA	0.803714	0.196857	0.599857	0.965571	0.770571	0.351714	NA	NA	NA
455	-0.451714	-0.207143	-0.017	NA	-0.774857	-0.295143	-0.0904286	-0.0564286	-0.0508571	NA	-0.0994286	NA	-0.451429	-0.100857	0.176571	NA	-0.0932857	-0.0291429	-0.369143	-0.354429	-0.703429	-0.127286	NA	NA	NA
456	-0.461	-0.606714	-0.0332857	-0.207714	-0.871	-0.229286	-0.306429	0.000571429	-0.132286	NA	-0.113286	0.0895714	-0.531571	-0.191286	NA	NA	NA	NA	-0.378571	-0.576	NA	NA	NA	-0.467571	0.0882857
457	-0.278	-0.330714	-0.141286	-0.0917143	-0.149	-0.115286	-0.110429	-0.150429	-0.232286	NA	-0.344286	-0.597429	-0.176571	-0.118286	NA	NA	NA	NA	0.0394286	-0.126	NA	NA	NA	-0.0175714	-0.208714
458	-0.175	-0.364714	-0.0522857	-0.828714	-0.36	-0.141286	-0.0754286	-0.185429	-0.0572857	NA	-0.0632857	-0.236429	-0.205571	0.0297143	NA	NA	NA	NA	-0.129571	0.059	NA	NA	NA	-0.228571	-0.641714
459	1.084	0.912286	-0.207286	0.415286	1.141	0.613714	0.428571	0.339571	0.0967143	NA	0.375714	0.669571	0.761429	0.112714	NA	NA	NA	NA	0.587429	0.892	NA	NA	NA	0.567429	0.0802857
460	0.048	0.0832857	-0.200286	0.0122857	0.433	-0.0902857	-0.0284286	-0.229429	-0.0722857	NA	-0.0842857	0.0825714	0.0384286	0.0177143	NA	NA	NA	NA	-0.161571	0.013	NA	NA	NA	0.229429	0.125286
461	-0.248	-0.393714	-0.0272857	-0.0937143	-0.125	-0.117286	-0.165429	-0.0974286	-0.0642857	NA	-0.236286	-0.474429	-0.130571	-0.214286	NA	NA	NA	NA	-0.113571	-0.326	NA	NA	NA	-0.216571	0.00728571
462	0.03	0.700286	0.661714	0.794286	-0.069	0.0797143	0.257571	0.322571	0.461714	NA	0.465714	0.466571	0.244429	0.363714	NA	NA	NA	NA	0.156429	0.064	NA	NA	NA	0.133429	0.549286
463	0.0807143	0.0254286	0.370571	0.150714	-0.339857	-0.0637143	0.523143	0.181714	0.445714	0.783143	0.621714	0.578429	0.862143	0.469857	0.275	0.513286	0.408286	NA	0.0757143	0.251429	0.173571	0.208286	NA	0.344	NA
464	0.243714	0.507429	0.0715714	0.0277143	-0.464857	0.136286	0.0731429	-0.0272857	0.0227143	0.0231429	0.0937143	0.00442857	-0.0318571	0.0838571	-0.071	-0.0247143	0.317286	NA	0.241714	0.0334286	0.0425714	0.123286	NA	0.412	NA
465	-0.406286	-0.581571	-0.132429	-0.277286	0.131143	-0.187714	-0.321857	0.0437143	-0.311286	-0.226857	-0.346286	-0.365571	-0.595857	-0.403143	-0.119	-0.185714	-0.260714	NA	-0.419286	-0.493571	-0.280429	-0.323714	NA	-0.204	NA
466	-0.368286	-0.325571	-0.0994286	0.198714	-0.110857	-0.00671429	-0.163857	-0.214286	-0.0882857	-0.357857	-0.285286	-0.181571	-0.493857	-0.158143	-0.025	-0.212714	-0.495714	NA	-0.237286	-0.293571	-0.0704286	-0.135714	NA	-0.17	NA
467	0.564714	0.381429	0.0285714	-0.279286	0.762143	0.0172857	0.220143	0.205714	0.227714	0.350143	0.385714	0.132429	0.719143	0.221857	0.233	0.302286	0.202286	NA	0.512714	0.460429	-0.0994286	0.325286	NA	0.246	NA
468	0.102714	0.283429	0.127571	0.260714	0.345143	0.246286	-0.0818571	-0.101286	0.0867143	-0.0948571	0.106714	0.201429	-0.187857	0.0818571	-0.073	0.214286	0.0232857	NA	0.175714	0.136429	0.235571	-0.0567143	NA	-0.376	NA
469	-0.217286	-0.290571	-0.366429	-0.0812857	-0.322857	-0.141714	-0.248857	-0.0882857	-0.383286	-0.476857	-0.576286	-0.369571	-0.271857	-0.296143	-0.22	-0.606714	-0.194714	NA	-0.349286	-0.0945714	-0.00142857	-0.140714	NA	-0.252	NA
470	0.184857	0.380143	0.0451429	-0.143571	0.419	0.135	0.128429	0.149429	0.0965714	NA	0.0791429	0.0538571	-0.232714	-0.022	-0.108714	0.216	0.244	0.0658571	0.178286	0.176857	0.0328571	0.052	0.138571	0.124857	-0.112429
471	-0.441143	-0.689857	-0.342857	-0.351571	-0.333	-0.139	-0.398571	-0.179571	-0.464429	NA	-0.300857	-0.579143	-0.256714	-0.472	-0.105714	-0.647	-0.65	-0.283143	-0.299714	-0.298143	-0.289143	-0.487	-0.0944286	-0.340143	-0.465429
472	0.765857	0.687143	0.214143	0.883429	0.605	0.401	0.674429	0.468429	0.573571	NA	0.458143	0.861857	1.00329	0.628	0.335286	0.824	1.036	0.886857	0.716286	0.483857	0.387857	0.896	-0.477429	0.698857	1.07457
473	-0.734143	-1.49586	-0.412857	-0.369571	-0.17	-0.263	-0.495571	0.0374286	-0.597429	NA	-0.446857	-0.270143	-0.852714	-0.58	-0.0507143	-0.684	-0.873	-0.811143	-0.400714	-0.513143	-0.0781429	-0.445	-0.323429	-0.364143	-0.582429
474	0.145857	0.621143	0.436143	0.228429	-0.048	0.222	0.338429	-0.0445714	0.199571	NA	0.0801429	0.147857	0.769286	0.276	0.228286	0.454	0.481	0.574857	0.397286	0.0998571	0.0588571	0.352	-0.0214286	0.277857	0.567571
475	0.377857	0.173143	-0.142857	-0.162571	0.467	-0.194	-0.0815714	-0.616571	-0.0374286	NA	-0.0608571	-0.302143	-0.264714	-0.139	-0.303714	-0.435	-0.42	-0.303143	-0.335714	0.0828571	0.0298571	-0.127	0.417571	-0.464143	-0.558429
476	-0.299143	0.324143	0.203143	-0.0845714	-0.94	-0.162	-0.165571	0.185429	0.229571	NA	0.191143	0.0878571	-0.165714	0.309	0.00528571	0.272	0.182	-0.130143	-0.255714	-0.0321429	-0.142143	-0.241	0.360571	0.0668571	0.0765714
477	0.79	NA	0.672	1.11943	0.989286	0.135429	0.660857	0.384143	0.518857	0.660714	0.315714	1.04657	0.634286	0.255286	0.626143	NA	0.949286	0.427429	0.465571	0.0791429	-0.356571	0.561714	NA	0.326143	0.32
478	0.482	NA	0.398	1.08843	0.222286	0.0264286	0.188857	0.147143	0.502857	1.26271	0.720714	0.766571	0.926286	0.399286	0.185143	NA	1.04129	0.498429	0.342571	0.566143	0.116429	0.401714	NA	0.0881429	0.948
479	-0.148	NA	-0.218	-0.451571	-0.240714	-0.180571	-0.126143	-0.0658571	-0.152143	0.106714	-0.226286	0.0375714	-0.0527143	-0.331714	-0.196857	NA	-0.363714	-0.182571	-0.0474286	-0.0908571	0.163429	-0.113286	NA	-0.0278571	-0.482
480	-0.001	NA	0.168	-0.0255714	-0.398714	0.272429	0.169857	0.0801429	0.310857	0.541714	0.497714	0.817571	0.157286	0.402286	0.137143	NA	0.359286	0.00642857	0.228571	0.00114286	0.755429	-0.194286	NA	0.0561429	-0.015
481	-0.559	NA	-0.35	-0.455571	-0.390714	0.186429	-0.219143	-0.0648571	-0.259143	-0.711286	-0.413286	-0.707429	-0.533714	0.0362857	-0.212857	NA	-0.671714	-0.247571	-0.424429	-0.260857	0.430429	-0.0922857	NA	-0.00385714	-0.049
482	-0.859	NA	-0.741	-1.45457	-0.185714	-0.536571	-0.699143	-0.524857	-1.11714	-1.87729	-1.32229	-2.09843	-1.26471	-0.848714	-0.588857	NA	-1.53971	-0.635571	-0.576429	-0.469857	-0.664571	-0.696286	NA	-0.445857	-0.814
483	0.295	NA	0.071	0.179429	0.00428571	0.0964286	0.0248571	0.0441429	0.195857	0.0167143	0.427714	0.137571	0.133286	0.0872857	0.0501429	NA	0.225286	0.133429	0.0115714	0.175143	-0.444571	0.132714	NA	0.00714286	0.092
484	-0.0655714	0.494143	0.140429	0.302	0.253	0.131	0.171857	0.168429	0.0857143	-0.366571	0.0725714	-0.175286	-0.008	0.118857	0.212429	0.244286	-0.164857	-0.278429	-0.132429	-0.321571	NA	-0.191	-0.0142857	NA	NA
485	-0.267571	-0.204857	-0.0945714	-0.124	-0.535	-0.009	-0.272143	-0.259571	-0.233286	-0.0895714	-0.180429	-0.334286	-0.404	-0.280143	-0.105571	-0.955714	-0.260857	-0.0474286	-0.0824286	0.140429	NA	-0.277	-0.0592857	NA	NA
486	-0.430571	-0.341857	-0.209571	-0.151	-0.437	-0.059	-0.461143	-0.213571	-0.480286	-0.583571	-0.679429	-0.577286	-0.505	-0.451143	-0.220571	-0.912714	-0.744857	-0.526429	-0.417429	-0.396571	NA	-0.444	0.0387143	NA	NA
487	0.536429	0.167143	0.306429	0.442	-0.023	-0.035	0.491857	0.141429	0.404714	0.623429	0.400571	0.305714	0.122	0.364857	0.0314286	0.825286	0.806143	0.437571	0.224571	0.213429	NA	0.495	0.457714	NA	NA
488	0.0814286	-0.0828571	-0.0945714	-0.126	0.113	-0.028	0.00685714	0.0714286	0.0547143	0.216429	0.141571	0.0637143	0.503	0.101857	0.00242857	0.365286	0.0761429	0.168571	-0.131429	-0.0575714	NA	0.037	-0.119286	NA	NA
489	0.258429	0.0241429	-0.0355714	-0.417	-0.065	0.022	0.200857	0.130429	0.171714	0.104429	0.213571	0.422714	-0.14	0.192857	0.0854286	0.114286	-0.0788571	-0.0724286	0.369571	0.340429	NA	0.341	-0.0982857	NA	NA
490	-0.112571	-0.0558571	-0.0125714	0.074	0.694	-0.022	-0.138143	-0.0385714	-0.00328571	0.0954286	0.0315714	0.294714	0.432	-0.0471429	-0.00557143	0.319286	0.367143	0.318571	0.169571	0.0814286	NA	0.039	-0.205286	NA	NA
491	-0.118571	0.121571	0.171	0.112857	-0.34	-0.221286	0.214714	0.0937143	0.153857	0.0274286	0.0101429	0.313	0.206143	0.0628571	-0.0481429	NA	0.0314286	0.112714	0.0115714	0.0421429	NA	0.0772857	NA	NA	0.297714
492	1.11743	0.717571	0.475	0.923857	1.206	0.0517143	0.590714	0.328714	0.552857	0.345429	0.772143	0.656	1.09014	0.566857	0.281857	NA	0.997429	0.662714	0.689571	0.976143	NA	0.653286	NA	NA	0.730714
493	0.155429	0.425571	0.197	0.600857	0.352	0.834714	0.367714	-0.0102857	0.331857	0.211429	0.198143	0.448	0.237143	0.209857	0.133857	NA	0.459429	0.390714	0.100571	0.447143	NA	0.308286	NA	NA	0.483714
494	-0.125571	-0.119429	0.082	0.0988571	-0.471	-0.598286	-0.271286	-0.191286	0.108857	0.386429	-0.150857	0.027	-0.498857	0.0218571	-0.0341429	NA	0.198429	-0.0962857	-0.0214286	-0.0328571	NA	-0.376714	NA	NA	0.178714
495	-0.444571	-0.475429	-0.119	-0.191143	0.419	-0.547286	-0.564286	0.0397143	-0.234143	-0.134571	-0.292857	-0.107	-0.109857	-0.224143	-0.0201429	NA	-0.228571	-0.292286	-0.236429	-0.206857	NA	-0.258714	NA	NA	-0.146286
496	-0.240571	-0.355429	-0.408	-1.03314	-0.818	-0.142286	0.0947143	0.0337143	-0.566143	-0.301571	-0.369857	-0.974	-0.377857	-0.470143	-0.134143	NA	-1.05757	-0.728286	-0.327429	-0.832857	NA	-0.179714	NA	NA	-1.28829
497	-0.343571	-0.314429	-0.398	-0.512143	-0.348	0.622714	-0.432286	-0.294286	-0.347143	-0.534571	-0.166857	-0.363	-0.546857	-0.167143	-0.179143	NA	-0.400571	-0.0492857	-0.216429	-0.392857	NA	-0.223714	NA	NA	-0.256286
498	-0.0517143	-0.784	-0.298714	NA	-0.0821429	-0.148286	-0.351	-0.278	-0.373571	NA	-0.187	NA	-0.508714	-0.439429	-0.266429	-0.65	-0.493714	-0.640429	-0.624143	-0.409286	NA	NA	NA	NA	NA
499	0.00128571	-0.394	-0.141714	NA	0.186857	0.122714	-0.192	0.258	-0.329571	NA	-0.353	NA	-0.890714	-0.181429	0.0645714	-0.07	-0.226714	-0.337429	-0.179143	0.216714	NA	NA	NA	NA	NA
500	0.0102857	0.134	0.0732857	NA	-0.142143	-0.148286	0.035	-0.183	0.182429	NA	0.161	NA	0.388286	0.176571	0.125571	0.319	0.233286	0.125571	0.147857	0.126714	NA	NA	NA	NA	NA
